# Supplementary material for: Global expression of noncoding RNome reveals dysregulation of small RNAs in patients with HTLV-1–associated adult T-cell leukemia: a pilot study
Source: Infect Agent Cancer. 2021 Jan 9;16:4. doi: 10.1186/s13027-020-00343-2 (PMC7797118; doi:10.1186/s13027-020-00343-2)
Supplement: Supplementary file 1 — Additional file 1: Table S1. List of known sRNAs differentially expressed in ATLL patients vs asympotomatic HTLV-1 infected subjects with polyclonal T cell expansion (ASP) and healthy control (HC)subjects. [file 13027_2020_343_MOESM1_ESM.xlsx]

## Sheet: Table S1
Table SI. List of known sRNAs differentially expressed in ATLL patients vs asympotomatic HTLV-1 infected subjects with polyclonal T cell expansion (ASP) and healthy control (HC)subjects
Gene ID	Number Passed	[ASP](normalized)	[ATLL](normalized)	[HC](normalized)	Accession	Entrez ID	Ensembl ID	Gene Type	DB Refs
MI0009986	21	0.42270207	0.07588796	-10244032	hsa-mir-1976	100302190		miRNA	miRBase:MI0009986
ENSG00000200181	23	22992458	-0.97579205	-4412963	SNORD85	692200	ENSG00000200181	snoRNA	RFAM:RF00188
MI0015995	20	0.55054516	-0.5807292	-10898507	hsa-mir-3605	100500853		miRNA	miRBase:MI0015995
MI0000749	23	0.1982671	-0.63746035	0.7280283	hsa-mir-30e	407034		miRNA	miRBase:MI0000749
MI0000736	23	17956405	0.11711474	-24952667	hsa-mir-30c-1	407031		miRNA	miRBase:MI0000736
MI0000103	23	-0.29822743	-0.905033	0.68536776	hsa-mir-101-1	406893	ENSG00000199135	miRNA	miRBase:MI0000103
MI0000483	23	0.16384637	-0.79092246	0.4669346	hsa-mir-186	406962		miRNA	miRBase:MI0000483
chr1.trna9	23	11593182	-0.39235634	-25283797	trna9			tRNA
MI0000239	23	16100025	-0.16115174	-35785804	hsa-mir-197	406974	ENSG00000207709	miRNA	miRBase:MI0000239
MI0003776	23	0.2626421	0.11803551	-14047441	hsa-mir-320b-1	100302117	ENSG00000211543	miRNA	miRBase:MI0003776
MI0005767	23	-0.15346968	-0.042103242	-0.11701288	hsa-mir-942	100126331		miRNA	miRBase:MI0005767
chr1.trna32	23	0.052464545	-0.3497525	-0.5835714	trna32			tRNA
MI0003560	23	-0.21507704	0.21398544	-10817838	hsa-mir-92b	693235	ENSG00000271748	miRNA	miRBase:MI0003560
chr1.trna35	23	14996412	0.69002306	-17875029	trna35			tRNA
chr1.trna37	23	14996412	0.69002306	-17875029	trna37			tRNA
chr1.trna39	23	14996412	0.69002306	-17875029	trna39			tRNA
chr1.trna41	23	14996412	0.69002306	-17875029	trna41			tRNA
chr1.trna68	20	-0.29653475	-0.6862706	0.5507354	trna68			tRNA
MI0000281	23	28666568	-0.02321043	-41765876	hsa-mir-199a-2	406977	ENSG00000208024	miRNA	miRBase:MI0000281
ENSG00000208317	20	41602283	-0.018652892	-4023557	SNORD78	692198	ENSG00000208317	snoRNA	RFAM:RF00592
ENSG00000252906	23	0.9482366	-0.25851476	-26509087	SCARNA3	677679	ENSG00000252906	snoRNA	RFAM:RF00565
MI0000270	23	22307904	-0.32682705	-28590991	hsa-mir-181b-1	406955	ENSG00000207975	miRNA	miRBase:MI0000270|RFAM:RF00076
MI0000289	23	16203798	-0.4798994	-0.98365843	hsa-mir-181a-1	406995	ENSG00000207759	miRNA	miRBase:MI0000289
MI0000735	23	0.82218534	-0.31266546	-1078627	hsa-mir-29c	407026	ENSG00000207966	miRNA	miRBase:MI0000735
MI0000107	23	0.7010828	-0.12673251	-11499633	hsa-mir-29b-2	407025	ENSG00000207790	miRNA	miRBase:MI0000107|RFAM:RF00074
MI0000291	21	-0.009103954	-0.8587694	0.73580396	hsa-mir-215	406997	ENSG00000207590	miRNA	miRBase:MI0000291
MI0000488	23	-0.5735994	-0.23853484	0.89342576	hsa-mir-194-1	406969	ENSG00000207624	miRNA	miRBase:MI0000488
MI0006442	21	20169373	0.16780281	-35603375	hsa-mir-664a	100302234		miRNA	miRBase:MI0006442
ENSG00000222370	21	20203223	0.292286	-35603375	SNORA36B	100302234|677818	ENSG00000222370	snoRNA	RFAM:RF00340
MI0003839	23	0.4504184	0.18391638	-14861233	hsa-mir-320b-2	100313769		miRNA	miRBase:MI0003839
MI0017308	22	11770654	-12681715	-0.008738423	hsa-mir-4677	100616343		miRNA	miRBase:MI0017308
MI0003815	20	16407065	-0.39773643	-3873506	hsa-mir-1301	100302246	ENSG00000221445	miRNA	miRBase:MI0003815
chr2.trna2	23	-0.20902675	-0.028394366	-0.13797064	trna2			tRNA
chr2.trna3	23	0.50021714	-0.076334074	-18286908	trna3			tRNA
ENSG00000239301	21	0.8576432	-15268943	-12755382	AC013403.1		ENSG00000239301	scRNA_pseudogene
chr2.trna27	23	1348679	0.33331448	-20984795	trna27			tRNA
MI0017414	20	23617425	-10559187	-0.78604233	hsa-mir-4772	100616157		miRNA	miRBase:MI0017414
chr2.trna20	23	0.84140164	-0.18711528	-0.79765445	trna20			tRNA
MI0000447	23	18721294	-0.28692323	-19204991	hsa-mir-128-1	406915		miRNA	miRBase:MI0000447
MI0000267	23	14092379	-1476177	-11513102	hsa-mir-10b	406903	ENSG00000207744	miRNA	miRBase:MI0000267|RFAM:RF00104
MI0025240	22	3435996	0.43313485	-27163322	hsa-mir-7704			miRNA	miRBase:MI0025240
ENSG00000223249	20	11493313	-19573263	-37581115	Y_RNA		ENSG00000223249	scRNA	RFAM:RF00019
ENSG00000242746	23	130738	-14360994	-13489945	AC073043.1		ENSG00000242746	scRNA_pseudogene
MI0000084	23	15329691	-0.20579806	-30920768	hsa-mir-26b	407017		miRNA	miRBase:MI0000084
ENSG00000207280	22	1622391	-11803621	-35725846	SNORD20	6082	ENSG00000207280	snoRNA	RFAM:RF00217
ENSG00000202400	23	4090434	-0.11419251	-36255524	SNORD82	25826	ENSG00000202400	snoRNA	RFAM:RF00158
MI0017867	20	-0.29729596	-0.05004563	0.28389668	hsa-mir-5001	100847037	ENSG00000266620	miRNA	miRBase:MI0017867
MI0000727	23	14196366	-0.448384	-19681556	hsa-mir-128-2	406916		miRNA	miRBase:MI0000727
MI0000083	23	25927577	-0.7261075	-31991901	hsa-mir-26a-1	407015		miRNA	miRBase:MI0000083
ENSG00000251986	21	1228565	-0.9360342	-27465038	Y_RNA		ENSG00000251986	scRNA	RFAM:RF00019
MI0001448	23	0.5472237	0.079342745	-0.5374342	hsa-mir-425	494337	ENSG00000199032	miRNA	miRBase:MI0001448
MI0000465	23	18398602	-0.32476825	-11615845	hsa-mir-191	406966	ENSG00000207605	miRNA	miRBase:MI0000465
MI0000433	23	10237238	-0.22702456	-0.79508513	hsa-let-7g	406890		miRNA	miRBase:MI0000433
ENSG00000212452	21	38998144	-0.54106563	-38909926	SNORD69	692109	ENSG00000212452	snoRNA	RFAM:RF00574
ENSG00000222627	23	0.18911564	2049663	-21415257	RNU2-37P		ENSG00000222627	snRNA	RFAM:RF00004
ENSG00000201778	23	16916192	-21988056	-51922407	Y_RNA		ENSG00000201778	scRNA	RFAM:RF00019
MI0000438	23	-0.10974443	0.2846896	-14346349	hsa-mir-15b	406949		miRNA	miRBase:MI0000438
MI0000115	23	-0.38102937	0.26827908	0.19536343	hsa-mir-16-2	406951		miRNA	miRBase:MI0000115
ENSG00000212158	23	34410381	-0.91130877	-40781097	SNORD66	692107	ENSG00000212158	snoRNA	RFAM:RF00572
ENSG00000238942	23	51423655	0.8042868	-0.6002418	SNORD2		ENSG00000238942	snoRNA	RFAM:RF01299
ENSG00000200320	21	0.8109289	0.21746597	-1873298	SNORA63		ENSG00000200320	snoRNA	RFAM:RF00092
MI0000086	23	15790442	-1968282	-5053511	hsa-mir-28	407020		miRNA	miRBase:MI0000086
MI0003581	22	11684704	-0.21200328	-36661515	hsa-mir-574	693159	ENSG00000207944	miRNA	miRBase:MI0003581
MI0003583	23	-0.37691772	0.2813056	-10123794	hsa-mir-576	693161		miRNA	miRBase:MI0003583
ENSG00000201786	21	11865954	-0.95488536	-27465038	Y_RNA		ENSG00000201786	scRNA	RFAM:RF00019
MI0003589	21	0.93901855	-0.34800455	-18007171	hsa-mir-582	693167		miRNA	miRBase:MI0003589
uc021ybm.1	20	13765	-0.965788	-8156244	piR-57125			piRNA	DQ590013
MI0005532	23	19895325	-0.21389559	-24469705	hsa-mir-874	100126343		miRNA	miRBase:MI0005532
MI0003591	23	16939976	-0.17685084	-11013371	hsa-mir-584	693169		miRNA	miRBase:MI0003591
MI0000459	23	0.5654311	-0.4816203	-0.9379471	hsa-mir-143	406935	ENSG00000208035	miRNA	miRBase:MI0000459
MI0000461	21	1167733	-11073889	-3123597	hsa-mir-145	406937	ENSG00000269936	miRNA	miRBase:MI0000461
MI0000786	23	18128141	-0.6610969	-17479795	hsa-mir-378a	494327		miRNA	miRBase:MI0000786
ENSG00000222626	23	0.26395047	21751542	-2034315	RNU2-48P		ENSG00000222626	snRNA	RFAM:RF00004
MI0000477	23	0.7108555	-0.15486136	-33637977	hsa-mir-146a	406938	ENSG00000253522	miRNA	miRBase:MI0000477
MI0000109	23	0.7922516	-0.15353164	-0.8593138	hsa-mir-103a-1	406895		miRNA	miRBase:MI0000109
MI0000802	23	1685586	-0.4600385	-14591937	hsa-mir-340	442908		miRNA	miRBase:MI0000802
chr5.trna6	23	12927572	-0.90305173	-15367655	trna6			tRNA
chr5.trna15	23	49486995	-0.7817689	-29075775	trna15			tRNA
chr5.trna8	21	11590542	-0.64215165	-2588482	trna8			tRNA
chr5.trna10	23	-0.40252072	0.016361188	0.6715277	trna10			tRNA
ENSG00000264549	23	35973191	-17104471	-3541246	SNORD95	619570	ENSG00000264549	snoRNA	RFAM:RF00189
chr6.trna175	23	0.5305807	0.2866818	-17281036	trna175			tRNA
chr6.trna174	23	254079	-0.050807714	-24936259	trna174			tRNA
chr6.trna173	23	25450156	-0.045916796	-24936259	trna173			tRNA
chr6.trna9	21	-16691164	-0.091012284	17800442	trna9			tRNA
chr6.trna10	21	10306964	-0.947477	-26124003	trna10			tRNA
chr6.trna15	20	0.8463055	0.05053065	-0.52153647	trna15			tRNA
chr6.trna33	20	134511	0.09724696	-18484001	trna33			tRNA
chr6.trna130	23	2541874	-0.045916796	-24936259	trna130			tRNA
chr6.trna62	23	-0.39247233	0.5933379	-0.64645046	trna62			tRNA
chr6.trna65	23	0.93493766	-0.31790432	-30409293	trna65			tRNA
chr6.trna66	21	10266443	-10183271	-28098133	trna66			tRNA
chr6.trna119	21	10986664	-0.70997924	-28162088	trna119			tRNA
MI0005561	23	1561553	0.8416618	-19919869	hsa-mir-877	100126314		miRNA	miRBase:MI0005561
ENSG00000201823	23	39260454	0.10302882	-2929875	SNORD48		ENSG00000201823	snoRNA	RFAM:RF00282
ENSG00000201754	23	517771	-0.34201515	-0.3826948	SNORD52	26797	ENSG00000201754	snoRNA	RFAM:RF00276
MI0000254	23	17920327	0.09736319	-24993672	hsa-mir-30c-2	407032	ENSG00000199094	miRNA	miRBase:MI0000254
MI0000088	23	0.6775205	-0.11890473	-0.9118441	hsa-mir-30a	407029	ENSG00000207827	miRNA	miRBase:MI0000088
ENSG00000223001	23	0.7497864	21917262	-18692251	RNU2-61P		ENSG00000223001	snRNA	RFAM:RF00004
MI0000815	23	14155791	0.09847216	-1787049	hsa-mir-339	442907		miRNA	miRBase:MI0000815
MI0003599	23	0.8900869	-0.36508113	-11100936	hsa-mir-589	693174		miRNA	miRBase:MI0003599
ENSG00000202273	23	-0.15803617	0.32233024	-0.5699876	Y_RNA		ENSG00000202273	scRNA	RFAM:RF00019
ENSG00000221740	23	32632866	-0.3742754	-34957492	SNORD93	692210	ENSG00000221740	snoRNA	RFAM:RF00606
MI0000253	23	11831149	-0.29688185	-13205976	hsa-mir-148a	406940	ENSG00000199085	miRNA	miRBase:MI0000253
MI0001150	23	0.44643688	-0.48756894	-1000137	hsa-mir-196b	442920	ENSG00000207584	miRNA	miRBase:MI0001150
MI0003762	22	-16045662	0.57019156	0.72645617	hsa-mir-550a-3	100616354	ENSG00000212024	miRNA	miRBase:MI0003762
MI0003600	23	-13288817	0.34884652	10117928	hsa-mir-550a-1	693133		miRNA	miRBase:MI0003600
MI0003601	23	-13288817	0.34884652	10117928	hsa-mir-550a-2	693134	ENSG00000207573	miRNA	miRBase:MI0003601
MI0003602	23	0.790419	-0.32731625	-0.64050245	hsa-mir-590	693175		miRNA	miRBase:MI0003602
MI0000082	23	-0.7309389	0.27767783	-0.17883778	hsa-mir-25	407014		miRNA	miRBase:MI0000082
MI0000095	23	-0.39596272	0.4604823	0.28802642	hsa-mir-93	407050		miRNA	miRBase:MI0000095
MI0000734	23	-0.81609976	0.65782326	0.11510277	hsa-mir-106b	406900		miRNA	miRBase:MI0000734
MI0000272	23	-0.86497986	1387329	10061783	hsa-mir-182	406958	ENSG00000207990	miRNA	miRBase:MI0000272
MI0000273	23	-37784796	-0.028394794	29735956	hsa-mir-183	406959	ENSG00000207691	miRNA	miRBase:MI0000273
MI0000816	23	12115114	-16042738	-47770004	hsa-mir-335	442904		miRNA	miRBase:MI0000816
MI0000087	23	2444239	0.4080785	-32821953	hsa-mir-29a	407021		miRNA	miRBase:MI0000087|RFAM:RF00074
MI0000105	23	0.81123513	-0.05819287	-10473506	hsa-mir-29b-1	407024	ENSG00000207748	miRNA	miRBase:MI0000105|RFAM:RF00074
chr7.trna3	22	0.24059978	-0.09968176	-12648244	trna3			tRNA
uc022aol.1	22	0.9265523	-17045723	-8539257	piR-35549			piRNA	DQ597485
MI0003610	22	0.59478396	0.07434871	-23226056	hsa-mir-598	693183		miRNA	miRBase:MI0003610
MI0000542	23	0.17912114	0.040442657	-153431	hsa-mir-320a	407037	ENSG00000208037	miRNA	miRBase:MI0000542
MI0022688	20	1177581	-13643978	-41677184	hsa-mir-6842			miRNA	miRBase:MI0022688
MI0002470	23	-10115556	0.9859783	31353955	hsa-mir-486	619554		miRNA	miRBase:MI0002470
MI0023622	23	-10155642	0.9587792	30833454	hsa-mir-486-2			miRNA	miRBase:MI0023622
chr8.trna6	21	13097379	0.45925578	-10034248	trna6			tRNA
MI0000441	23	10738677	0.080220796	-25084448	hsa-mir-30b	407030	ENSG00000207582	miRNA	miRBase:MI0000441
MI0000255	23	0.544482	-0.10730724	-0.28551406	hsa-mir-30d	407033	ENSG00000199153	miRNA	miRBase:MI0000255
MI0000809	23	11406673	-0.5290551	-15752037	hsa-mir-151a	442893		miRNA	miRBase:MI0000809
MI0000739	23	-0.31362522	-0.9341483	0.68262804	hsa-mir-101-2	406894		miRNA	miRBase:MI0000739
chr9.trna7	21	14061462	0.10806122	-17200139	trna7			tRNA
ENSG00000251733	21	0.56085443	0.06926076	-0.6796828	SCARNA8	677776	ENSG00000251733	snoRNA	RFAM:RF00286
ENSG00000200141	23	0.733555	-0.7406874	-0.0409729	Y_RNA		ENSG00000200141	scRNA	RFAM:RF00019
ENSG00000239180	23	15678099	-0.95402277	-2809827	Y_RNA		ENSG00000239180	scRNA	RFAM:RF00019
MI0000263	23	0.022649944	-0.6613119	0.01821518	hsa-mir-7-1	407043		miRNA	miRBase:MI0000263|RFAM:RF00053
ENSG00000222293	23	0.86444277	14615192	-23363945	RNU2-36P		ENSG00000222293	snRNA	RFAM:RF00004
MI0000060	23	12265373	-0.5570329	-2620397	hsa-let-7a-1	406881	ENSG00000199165	miRNA	miRBase:MI0000060|RFAM:RF00027
MI0000067	23	0.8076873	-0.57628953	-11949764	hsa-let-7f-1	406888	ENSG00000199072	miRNA	miRBase:MI0000067|RFAM:RF00027
MI0000065	23	0.6020968	-0.2987383	-33750634	hsa-let-7d	406886	ENSG00000199133	miRNA	miRBase:MI0000065|RFAM:RF00027
MI0000439	23	15047154	-22624974	-7313815	hsa-mir-23b	407011		miRNA	miRBase:MI0000439
MI0000440	23	17977097	-0.69467384	-24252522	hsa-mir-27b	407019		miRNA	miRBase:MI0000440
MI0000080	23	19535793	-0.03667288	-0.67968714	hsa-mir-24-1	407012		miRNA	miRBase:MI0000080
MI0000090	23	-0.54346734	-0.50692534	0.9721321	hsa-mir-32	407036		miRNA	miRBase:MI0000090
MI0000269	23	16254969	-0.48183975	-10163448	hsa-mir-181a-2	406954	ENSG00000207595	miRNA	miRBase:MI0000269|RFAM:RF00076
MI0000683	23	22594013	-0.31076115	-28751419	hsa-mir-181b-2	406956	ENSG00000207737	miRNA	miRBase:MI0000683|RFAM:RF00076
MI0000282	23	31691685	0.22428484	-37637184	hsa-mir-199b	406978	ENSG00000207581	miRNA	miRBase:MI0000282
MI0000471	23	14952128	-0.22453699	-138609	hsa-mir-126	406913		miRNA	miRBase:MI0000471
ENSG00000199200	21	12722545	-1672958	-2509335	Y_RNA		ENSG00000199200	scRNA	RFAM:RF00019
MI0000114	23	-0.304394	0.015282822	-0.23923245	hsa-mir-107	406901		miRNA	miRBase:MI0000114
MI0014186	21	-11317209	0.022645378	25856862	hsa-mir-3158-1	100422900		miRNA	miRBase:MI0014186
MI0014187	20	-1140971	-6.89E-04	25779307	hsa-mir-3158-2	100423033		miRNA	miRBase:MI0014187
MI0003129	23	31301558	-0.694046	-0.76351434	hsa-mir-146b	574447	ENSG00000202569	miRNA	miRBase:MI0003129
MI0006444	23	0.6999396	-0.34469023	-0.08051777	hsa-mir-1307	100302174	ENSG00000221767	miRNA	miRBase:MI0006444
MI0006344	22	11235988	-11150192	-0.86052835	hsa-mir-548e	100313921		miRNA	miRBase:MI0006344
MI0010629	22	11985465	-0.08996999	-19927652	hsa-mir-2110	100302224	ENSG00000238742	miRNA	miRBase:MI0010629
MI0015825	22	0.45636278	-0.7150513	-0.39297372	hsa-mir-378c	100422867	ENSG00000264803	miRNA	miRBase:MI0015825
MI0000286	23	-16705589	0.18415113	0.9048708	hsa-mir-210	406992	ENSG00000199038	miRNA	miRBase:MI0000286
ENSG00000207008	20	5092475	11076539	-19834473	SNORA54	677833	ENSG00000207008	snoRNA	RFAM:RF00430
ENSG00000201279	23	12510777	-22485766	-15326442	Y_RNA		ENSG00000201279	scRNA	RFAM:RF00019
ENSG00000200983	23	11910233	0.44761935	-13353468	SNORA3	619562	ENSG00000200983	snoRNA	RFAM:RF00334
ENSG00000239823	23	0.5371394	0.1455997	-0.78075695	AC016884.1		ENSG00000239823	scRNA_pseudogene
ENSG00000200615	23	13807024	-19223166	-16566219	Y_RNA		ENSG00000200615	scRNA	RFAM:RF00019
MI0000448	23	0.2342689	0.18897542	-20520675	hsa-mir-130a	406919	ENSG00000208009	miRNA	miRBase:MI0000448
ENSG00000222328	23	1292191	0.8831984	-2923032	RNU2-2P	26855|6066	ENSG00000222328	snRNA	RFAM:RF00004
MI0000234	23	-0.6342623	-0.5634734	16724027	hsa-mir-192	406967	ENSG00000207648	miRNA	miRBase:MI0000234
MI0000732	23	-0.56317776	-0.23188242	0.8991623	hsa-mir-194-2	406970	ENSG00000229719	miRNA	miRBase:MI0000732
chr11.trna8	23	-0.35919988	0.6917869	-0.46365514	trna8			tRNA
MI0006354	23	137358	-0.760368	-0.32188398	hsa-mir-548k	100313770		miRNA	miRBase:MI0006354
MI0000808	22	1238326	-0.13040724	-5383706	hsa-mir-326	442900		miRNA	miRBase:MI0000808
chr11.trna12	23	-0.6069063	0.4316403	-0.8974606	trna12			tRNA
MI0000446	22	0.9972873	-14242405	-0.15672378	hsa-mir-125b-1	406911	ENSG00000207971	miRNA	miRBase:MI0000446
MI0000061	23	12249854	-0.53961515	-26104984	hsa-let-7a-2	406882	ENSG00000198975	miRNA	miRBase:MI0000061|RFAM:RF00027
MI0000102	23	0.6076704	-0.1563116	19723828	hsa-mir-100	406892	ENSG00000207994	miRNA	miRBase:MI0000102|RFAM:RF00104
MI0000457	23	0.7587924	-0.7542668	-11521794	hsa-mir-141	406933	ENSG00000207708	miRNA	miRBase:MI0000457
MI0000811	23	1240863	-0.870176	-0.52806395	hsa-mir-148b	442892		miRNA	miRBase:MI0000811
MI0003629	20	0.82420146	-0.6307074	-20236614	hsa-mir-616	693201	ENSG00000208028	miRNA	miRBase:MI0003629
MI0000750	23	26171806	-0.7129916	-31991649	hsa-mir-26a-2	407016		miRNA	miRBase:MI0000750
MI0000434	23	0.040786028	-0.005095005	-0.66863364	hsa-let-7i	406891	ENSG00000199179	miRNA	miRBase:MI0000434
MI0000812	23	0.64414704	0.63680893	-30207057	hsa-mir-331	442903	ENSG00000199172	miRNA	miRBase:MI0000812
chr12.trna13	22	11817355	-0.446599	-25527122	trna13			tRNA
ENSG00000222726	23	0.17089206	20146148	-21415257	RNU2-7P		ENSG00000222726	snRNA	RFAM:RF00004
chr13.trna5	23	0.84268445	-0.18149552	-0.79765445	trna5			tRNA
chr13.trna3	23	12900031	0.12764922	-2392753	trna3			tRNA
MI0016003	23	-0.47699273	-0.42552605	-0.08462544	hsa-mir-3613	100500908	ENSG00000264864	miRNA	miRBase:MI0016003
MI0000070	23	-0.39729297	0.25360402	0.19463348	hsa-mir-16-1	406950	ENSG00000208006	miRNA	miRBase:MI0000070
MI0000069	23	-0.5310441	0.47999454	-0.03923569	hsa-mir-15a	406948	ENSG00000231607	miRNA	miRBase:MI0000069
MI0000071	23	0.09749377	-0.25434136	-10338682	hsa-mir-17	406952	ENSG00000215417	miRNA	miRBase:MI0000071|RFAM:RF00051
MI0000072	23	-0.5507458	0.07252445	0.48281384	hsa-mir-18a	406953		miRNA	miRBase:MI0000072
MI0000073	23	0.2850101	-0.8286354	39583755	hsa-mir-19a	406979	ENSG00000215417	miRNA	miRBase:MI0000073
MI0000076	23	-0.11666441	-0.50715894	-0.4754196	hsa-mir-20a	406982	ENSG00000215417	miRNA	miRBase:MI0000076
MI0000074	23	-0.7725866	-0.86258525	17309374	hsa-mir-19b-1	406980	ENSG00000215417	miRNA	miRBase:MI0000074
MI0000093	23	0.29961205	0.38483697	-10523512	hsa-mir-92a-1	407048	ENSG00000215417	miRNA	miRBase:MI0000093
chr14.trna13	23	23700776	0.14492631	-20731068	trna13			tRNA
MI0003639	23	18572879	-0.124657676	-35376263	hsa-mir-625	693210	ENSG00000207781	miRNA	miRBase:MI0003639
ENSG00000222276	23	0.29249638	2143808	-1989322	RNU2-33P		ENSG00000222276	snRNA	RFAM:RF00004
MI0000805	23	28400774	0.45932016	-31588817	hsa-mir-342	442909		miRNA	miRBase:MI0000805
MI0000825	23	0.10696542	-0.13992438	-0.14633313	hsa-mir-345	442910	ENSG00000198984	miRNA	miRBase:MI0000825
MI0000472	23	21529772	-17814591	-46212955	hsa-mir-127	406914	ENSG00000207608	miRNA	miRBase:MI0000472
MI0003676	21	26054347	-14772584	-53380833	hsa-mir-654	724024	ENSG00000207934	miRNA	miRBase:MI0003676
MI0001735	21	211941	-21266763	-54276514	hsa-mir-409	574413	ENSG00000199107	miRNA	miRBase:MI0001735
chr15.trna11	23	14246328	-0.2442882	-28171964	trna11			tRNA
MI0003641	22	12447829	-0.32778126	-0.65802187	hsa-mir-627	693212		miRNA	miRBase:MI0003641
MI0003642	22	18310457	-0.15331283	-34134555	hsa-mir-628	693213		miRNA	miRBase:MI0003642
MI0003643	23	0.24640721	0.20446801	-0.84258807	hsa-mir-629	693214		miRNA	miRBase:MI0003643
chr15.trna2	23	23802042	0.15568194	-20861018	trna2			tRNA
MI0025242	23	0.033165753	-0.7345137	0.32410842	hsa-mir-7706			miRNA	miRBase:MI0025242
MI0000264	20	-0.5996931	-0.9986702	2309288	hsa-mir-7-2	407044	ENSG00000207703	miRNA	miRBase:MI0000264|RFAM:RF00053
MI0014210	22	-0.14162019	-0.59262246	0.2032681	hsa-mir-3176	100423037		miRNA	miRBase:MI0014210
chr16.trna34	23	0.6050585	0.2021881	-28884957	trna34			tRNA
chr16.trna28	22	0.26105225	0.21422079	-0.25562835	trna28			tRNA
chr16.trna8	23	11385336	-0.7855829	-23489263	trna8			tRNA
chr16.trna10	23	2426979	0.20720425	-26214116	trna10			tRNA
MI0002468	23	-0.39176154	-0.15063867	0.62519455	hsa-mir-484	619553	ENSG00000272213	miRNA	miRBase:MI0002468
chr16.trna27	20	16170585	-0.21277127	-36575425	trna27			tRNA
MI0000804	23	0.8064238	-11182842	-41953835	hsa-mir-328	442901	ENSG00000207948	miRNA	miRBase:MI0000804
MI0000456	23	0.7858288	0.036678027	-0.7554985	hsa-mir-140	406932		miRNA	miRBase:MI0000456
chr16.trna19	22	0.46739933	0.1881841	0.11474381	trna19			tRNA
ENSG00000199949	23	-0.089757234	-0.08535743	0.16219664	Y_RNA		ENSG00000199949	scRNA	RFAM:RF00019
MI0000078	23	0.75605583	-0.28640175	-12151937	hsa-mir-22	407004	ENSG00000186594	miRNA	miRBase:MI0000078
MI0000449	21	17317419	-0.15109086	-37988162	hsa-mir-132	406921	ENSG00000267200	miRNA	miRBase:MI0000449
MI0000813	23	-0.19933319	0.7172869	-0.45453033	hsa-mir-324	442898	ENSG00000199053	miRNA	miRBase:MI0000813
chr17.trna2	20	1196836	-0.4133504	-12580262	trna2			tRNA
chr17.trna5	23	0.45990568	-0.3198286	-0.9418464	trna5			tRNA
chr17.trna7	23	-0.31085512	0.66494906	-0.52416134	trna7			tRNA
MI0005559	23	17034571	-0.8295144	-3445393	hsa-mir-744	100126313		miRNA	miRBase:MI0005559
MI0001729	23	-2102222	2320719	5398879	hsa-mir-451a	574411	ENSG00000264066	miRNA	miRBase:MI0001729
MI0000460	22	-1883496	0.7333233	49632645	hsa-mir-144	406936	ENSG00000264066	miRNA	miRBase:MI0000460
MI0001445	23	0.7181926	-0.027867699	-14783318	hsa-mir-423	494335		miRNA	miRBase:MI0001445
MI0000462	22	26946924	-0.425279	-3017838	hsa-mir-152	406943		miRNA	miRBase:MI0000462
MI0000266	23	25589013	-11323104	-0.4012123	hsa-mir-10a	406902	ENSG00000257178	miRNA	miRBase:MI0000266|RFAM:RF00104
chr17.trna16	23	25509608	0.040273406	-2049947	trna16			tRNA
MI0000458	23	17723066	-0.29639596	-18142605	hsa-mir-142	406934	ENSG00000265206	miRNA	miRBase:MI0000458
MI0003820	23	0.21158648	0.027806902	-1346023	hsa-mir-454	768216		miRNA	miRBase:MI0003820
MI0000745	23	0.935173	-0.79502577	-0.46287575	hsa-mir-301a	407027		miRNA	miRBase:MI0000745
MI0000077	23	17196206	-0.64752024	-27162657	hsa-mir-21	406991	ENSG00000199004	miRNA	miRBase:MI0000077
ENSG00000199753	23	30650945	-0.7931563	-42041717	SNORD104	692227	ENSG00000199753	snoRNA	RFAM:RF00289
MI0016005	23	-0.26978606	0.05866947	-0.51401204	hsa-mir-3615	100500847	ENSG00000264624	miRNA	miRBase:MI0016005
ENSG00000199961	22	40135884	-0.40304366	-0.65492356	SNORD1B	677849	ENSG00000199961	snoRNA	RFAM:RF00213
MI0000814	21	29096677	0.5057045	-26474986	hsa-mir-338	442906		miRNA	miRBase:MI0000814
MI0003778	20	0.2937893	-0.6785004	-0.08020296	hsa-mir-320c-1	100302135	ENSG00000221493	miRNA	miRBase:MI0003778
MI0008191	21	0.23285288	-0.44685015	-0.13081536	hsa-mir-320c-2	100302195	ENSG00000212051	miRNA	miRBase:MI0008191
chr18.trna4	23	16302533	-0.16190787	-13375456	trna4			tRNA
ENSG00000202093	23	20980968	-0.45747352	-0.6492055	SNORD58C		ENSG00000202093	snoRNA	RFAM:RF00151
MI0017385	21	0.27337092	-0.50886166	0.8301121	hsa-mir-4746	100616371	ENSG00000266437	miRNA	miRBase:MI0017385
chr19.trna13	21	16877928	0.4502109	-3503734	trna13			tRNA
MI0000265	20	-0.5986521	-0.97936934	2361953	hsa-mir-7-3	407045	ENSG00000207630	miRNA	miRBase:MI0000265|RFAM:RF00053
MI0000242	23	28761346	-0.01016407	-41623697	hsa-mir-199a-1	406976	ENSG00000207752	miRNA	miRBase:MI0000242
MI0000081	23	20148473	-0.012895251	-0.6618751	hsa-mir-24-2	407013	ENSG00000267519	miRNA	miRBase:MI0000081
MI0000085	23	23901227	0.12914133	-12588562	hsa-mir-27a	407018	ENSG00000207808	miRNA	miRBase:MI0000085
MI0000079	23	1564712	-17675806	-64378867	hsa-mir-23a	407010	ENSG00000207980	miRNA	miRBase:MI0000079
MI0000271	23	14490628	-0.445695	-10316495	hsa-mir-181c	406957	ENSG00000207613	miRNA	miRBase:MI0000271|RFAM:RF00076
MI0003139	20	2502389	-0.39508954	-16382568	hsa-mir-181d	574457	ENSG00000207585	miRNA	miRBase:MI0003139
MI0003656	20	17142723	-0.35022753	-13320299	hsa-mir-641	693226	ENSG00000207631	miRNA	miRBase:MI0003656
chr19.trna8	23	0.29766023	-0.20848349	0.25065938	trna8			tRNA
MI0000803	21	13267778	-0.7221007	-38553512	hsa-mir-330	442902		miRNA	miRBase:MI0000803
MI0003834	23	2366706	0.3818515	-1987106	hsa-mir-769	768217	ENSG00000211580	miRNA	miRBase:MI0003834
ENSG00000243560	21	0.529615	-19897022	2279159	AC093503.1		ENSG00000243560	scRNA_pseudogene	RFAM:RF00017
MI0000479	23	17105597	-0.82262677	-78942657	hsa-mir-150	406942	ENSG00000207782	miRNA	miRBase:MI0000479
MI0000746	23	16664205	-12385705	-26415029	hsa-mir-99b	407056	ENSG00000207550	miRNA	miRBase:MI0000746
MI0000066	23	2946012	-0.38177696	-36346707	hsa-let-7e	406887	ENSG00000198972	miRNA	miRBase:MI0000066|RFAM:RF00027
MI0000469	23	20083804	-2084884	-27780507	hsa-mir-125a	406910	ENSG00000208008	miRNA	miRBase:MI0000469
ENSG00000251806	23	4413652	0.36224526	-3636621	SNORD119	100113378	ENSG00000251806	snoRNA	RFAM:RF00570
ENSG00000221116	22	42919927	0.101416826	-11959279	SNORD110	692213	ENSG00000221116	snoRNA	RFAM:RF00610
ENSG00000226572	23	35733254	-0.37363735	-27279105	SNORD57	26792	ENSG00000226572	snoRNA	RFAM:RF00274
MI0000108	23	0.80408466	-0.13350038	-0.8631304	hsa-mir-103a-2	406896		miRNA	miRBase:MI0000108
ENSG00000200494	21	12745142	-0.92702085	-27465038	Y_RNA		ENSG00000200494	scRNA	RFAM:RF00019
ENSG00000212232	23	29733026	-0.57763654	-3151513	SNORD17	692086	ENSG00000212232	snoRNA	RFAM:RF00567
MI0000101	22	0.94956225	-0.9054822	-0.45460272	hsa-mir-99a	407055	ENSG00000207638	miRNA	miRBase:MI0000101|RFAM:RF00104
MI0000064	23	1627346	-0.5178991	-18902233	hsa-let-7c	406885	ENSG00000199030	miRNA	miRBase:MI0000064|RFAM:RF00027
MI0000470	22	0.9328845	-15143303	-0.3918578	hsa-mir-125b-2	406912	ENSG00000207863	miRNA	miRBase:MI0000470
chr21.trna2	22	16335288	0.07044768	-1790025	trna2			tRNA
MI0000681	21	20307207	-0.122972585	-69996443	hsa-mir-155	406947	ENSG00000234883	miRNA	miRBase:MI0000681
MI0000482	23	-0.50996524	0.06961308	22156405	hsa-mir-185	406961	ENSG00000208023	miRNA	miRBase:MI0000482
MI0005568	20	16742849	-0.73527634	-26393168	hsa-mir-301b	100126318	ENSG00000212102	miRNA	miRBase:MI0005568
MI0000748	23	0.36207128	-0.01569519	-25647507	hsa-mir-130b	406920	ENSG00000207751	miRNA	miRBase:MI0000748
ENSG00000263764	20	41820292	0.9112317	-41274014	SNORD43	26807	ENSG00000263764	snoRNA	RFAM:RF00221
MI0000062	23	12259107	-0.5571103	-26164954	hsa-let-7a-3	406883	ENSG00000198986	miRNA	miRBase:MI0000062|RFAM:RF00027
MI0000063	23	-0.009552479	0.3826538	-2597013	hsa-let-7b	406884	ENSG00000207875	miRNA	miRBase:MI0000063|RFAM:RF00027
MI0000298	23	15197854	-0.077544115	-35648377	hsa-mir-221	407006	ENSG00000207870	miRNA	miRBase:MI0000298
MI0000299	23	16866983	-0.18658547	-409486	hsa-mir-222	407007	ENSG00000207725	miRNA	miRBase:MI0000299
MI0003205	23	-0.27858365	0.033287954	0.68489724	hsa-mir-532	693124		miRNA	miRBase:MI0003205
MI0003184	23	0.84052086	-0.5204045	-0.632686	hsa-mir-500a	574502		miRNA	miRBase:MI0003184
MI0000762	23	0.5011637	-0.78687936	0.71979696	hsa-mir-362	574030		miRNA	miRBase:MI0000762
MI0003185	23	-0.35293686	-0.6237355	11690977	hsa-mir-501	574503		miRNA	miRBase:MI0003185
MI0015903	21	0.18463919	0.51150006	-13679042	hsa-mir-500b	100422911		miRNA	miRBase:MI0015903
MI0003684	23	-0.42825872	0.16280484	-0.21355982	hsa-mir-660	724030		miRNA	miRBase:MI0003684
MI0003186	23	-0.3459385	-0.13595155	-0.6220929	hsa-mir-502	574504		miRNA	miRBase:MI0003186
MI0000100	23	11380898	-0.07259693	-29646237	hsa-mir-98	407054		miRNA	miRBase:MI0000100|RFAM:RF00027
MI0000068	23	0.8462112	-0.551981	-12097714	hsa-let-7f-2	406889		miRNA	miRBase:MI0000068|RFAM:RF00027
MI0000300	23	1682696	0.06530905	-4018491	hsa-mir-223	407008	ENSG00000207939	miRNA	miRBase:MI0000300
ENSG00000241049	22	1666898	-0.7344662	-16294403	AL672138.1		ENSG00000241049	scRNA_pseudogene
MI0003685	23	0.84860253	-0.30206507	-18994377	hsa-mir-421	693122	ENSG00000202566	miRNA	miRBase:MI0003685
MI0005566	23	0.83597445	0.56213	-36411872	hsa-mir-374b	100126317	ENSG00000212027	miRNA	miRBase:MI0005566
MI0000782	23	0.04580468	-0.8605917	0.8228262	hsa-mir-374a	442919	ENSG00000199168	miRNA	miRBase:MI0000782
MI0000760	23	20917315	-0.2461296	-2895504	hsa-mir-361	494323		miRNA	miRBase:MI0000760
MI0020364	23	29589686	-0.8598422	-22772267	hsa-mir-6087			miRNA	miRBase:MI0020364
MI0003667	23	0.012066722	-0.018827057	-12223171	hsa-mir-652	724022		miRNA	miRBase:MI0003667
MI0000764	23	-0.9330884	0.047421742	18349196	hsa-mir-363	574031	ENSG00000207572	miRNA	miRBase:MI0000764
MI0000094	23	0.25609553	0.3771904	-10276177	hsa-mir-92a-2	407049	ENSG00000208034	miRNA	miRBase:MI0000094
MI0000075	23	-0.80836415	-0.876058	1698341	hsa-mir-19b-2	406981	ENSG00000207812	miRNA	miRBase:MI0000075
MI0001519	22	-0.561208	0.5806614	0.0353302	hsa-mir-20b	574032	ENSG00000207710	miRNA	miRBase:MI0001519
MI0000113	23	-0.304183	0.069072485	0.18738088	hsa-mir-106a	406899	ENSG00000207602	miRNA	miRBase:MI0000113|RFAM:RF00051
MI0005531	20	0.8933239	-0.5718143	-0.3053999	hsa-mir-450b	100126302	ENSG00000216001	miRNA	miRBase:MI0005531
MI0001652	21	0.64604115	0.09662211	-12522482	hsa-mir-450a-1	554214	ENSG00000199132	miRNA	miRBase:MI0001652
MI0003187	21	0.68804204	0.15590517	-12522482	hsa-mir-450a-2	574505	ENSG00000207755	miRNA	miRBase:MI0003187
MI0001446	23	0.032704175	0.75680023	-0.8947132	hsa-mir-424	494336	ENSG00000223749	miRNA	miRBase:MI0001446
MI0003190	22	15221561	-0.039674997	-2992685	hsa-mir-505	574508		miRNA	miRBase:MI0003190
uc022cjg.1	23	24492307	-19652383	-16725624	piR-32678			piRNA	JB175072
