# Supplementary material for: Global expression of noncoding RNome reveals dysregulation of small RNAs in patients with HTLV-1–associated adult T-cell leukemia: a pilot study
Source: Infect Agent Cancer. 2021 Jan 9;16:4. doi: 10.1186/s13027-020-00343-2 (PMC7797118; doi:10.1186/s13027-020-00343-2)
Supplement: Supplementary file 2 — Additional file 2: Table S2. A full list of the 74 novel small RNAs identified in this study. [file 13027_2020_343_MOESM2_ESM.xlsx]

## Sheet: Table S2--
Table S2. A full list of the 74 novel small RNAs identified in this study
Gene ID	Number Passed	[ASP](normalized)	[ATLL](normalized)	[HC](normalized)	Gene Type
NEWGENE6	20	0.1984854	-19963048	28860354	Unknown
NEWGENE8	23	-1902125	0.53149426	1164216	Unknown
NEWGENE28	22	-0.124088526	0.07927461	0.8646159	Unknown
NEWGENE61	21	-0.5711684	0.46601504	0.6451335	Unknown
NEWGENE505	22	21777275	-0.6594372	-21246312	miRNA
NEWGENE300	23	-0.7085579	0.77208817	0.25519294	Unknown
NEWGENE508	23	4250128	-0.24933371	-34563115	snoRNA
NEWGENE512	22	45623474	0.90984535	-30320778	snoRNA
NEWGENE516	23	34405274	-0.263594	-38841732	snoRNA
NEWGENE397	23	-0.3073783	0.64379543	0.2976408	Unknown
NEWGENE20	23	0.106763095	-0.4781298	-0.38056478	Unknown
NEWGENE24	23	11534905	0.25266472	-3097407	Unknown
NEWGENE40	23	0.710343	0.07264681	-2294009	Unknown
NEWGENE46	21	0.912918	-12567446	-0.94710195	Unknown
NEWGENE335	23	18113271	-0.66776484	-1773475	Unknown
NEWGENE89	21	21133075	-0.7544894	-0.5705408	Unknown
NEWGENE91	20	-0.8925686	0.7863152	-0.73100746	Unknown
NEWGENE543	23	0.6866697	-11078873	-13768582	snoRNA
NEWGENE97	23	-0.29791796	-0.8381856	10558603	Unknown
NEWGENE107	22	0.4913609	-10054595	-0.3535277	Unknown
NEWGENE139	22	-13834331	-0.035040952	13176072	Unknown
NEWGENE122	21	-0.17896986	11628561	-18129002	Unknown
NEWGENE560	23	0.57642084	-0.18966408	-25434558	snoRNA
NEWGENE156	21	-0.45718545	-0.3261663	15842154	Unknown
NEWGENE160	20	-13774593	16089833	14460365	Unknown
NEWGENE583	22	0.19535023	-12721562	18887745	snoRNA
NEWGENE587	23	5862666	-0.5179317	-13743144	miRNA
NEWGENE191	20	-0.845111	18841393	0.1367794	Unknown
NEWGENE196	23	-0.5044346	-0.29606277	11819608	Unknown
NEWGENE200	23	0.31798437	0.21655619	-10468199	Unknown
NEWGENE411	23	-0.8214824	-0.3772165	0.19244298	Unknown
NEWGENE614	23	1057054	-13125073	0.24734649	snoRNA
NEWGENE150	23	-11936957	0.3396658	28003373	Unknown
NEWGENE154	22	-0.7131461	0.7609513	35619423	Unknown
NEWGENE195	23	-0.582266	0.81380904	0.28189486	Unknown
NEWGENE209	21	0.90689385	0.30494747	-27869668	Unknown
NEWGENE242	20	-0.80272037	-0.034339953	0.62672186	Unknown
NEWGENE477	21	12709777	-0.6847134	-5222532	miRNA
NEWGENE194	23	15051643	-0.27043906	-15867062	Unknown
NEWGENE211	22	0.13269994	-0.09095836	-0.9927653	Unknown
NEWGENE256	20	-0.3253917	-0.7253944	11072632	Unknown
NEWGENE264	20	0.937281	0.16267249	-30494683	Unknown
NEWGENE308	23	16195529	-1062762	-11892145	Unknown
NEWGENE642	23	24662387	-0.33925667	-0.8645083	snoRNA
NEWGENE318	23	17287467	-1573416	-0.4530817	Unknown
NEWGENE319	23	0.6729679	-0.829841	-0.7539203	Unknown
NEWGENE657	20	15944681	-0.11006627	-5420761	snoRNA
NEWGENE679	23	35381796	-0.39151755	-41613226	snoRNA
NEWGENE680	23	36853237	0.07868733	-23703187	snoRNA
NEWGENE681	23	37830963	0.8665142	-4401509	snoRNA
NEWGENE684	23	34057186	-0.25545853	-37892609	snoRNA
NEWGENE685	23	423962	0.4068678	-2819334	snoRNA
NEWGENE469	21	1062232	-0.8876833	-12690992	Unknown
NEWGENE472	21	11545255	-178545	-56628447	snoRNA
NEWGENE332	20	-1155287	0.046750546	22261734	Unknown
NEWGENE701	23	14484316	-0.73363006	-30923245	snoRNA
NEWGENE356	21	-0.64344084	10207736	0.9877836	Unknown
NEWGENE360	22	-14594058	0.69078195	29581919	Unknown
NEWGENE363	20	-10936884	0.27848244	0.9087936	Unknown
NEWGENE364	23	14487132	-0.701988	-4811347	Unknown
NEWGENE336	22	-12782347	-0.8331653	2010859	Unknown
NEWGENE346	21	-14635341	-0.42798036	21090744	Unknown
NEWGENE347	20	0.87944674	0.5392467	-23885472	Unknown
NEWGENE372	23	-20381486	0.7281729	0.64842147	Unknown
NEWGENE373	23	16627958	-0.85828197	-27833416	Unknown
NEWGENE711	23	16023262	-0.58244723	-19165093	miRNA
NEWGENE715	22	0.786582	-18952644	17574978	miRNA
NEWGENE716	23	18397403	-0.12574935	-35009303	miRNA
NEWGENE480	22	0.87608063	0.16434269	-34293685	snoRNA
NEWGENE460	22	-12844017	0.45590535	18858973	Unknown
NEWGENE461	21	0.42183164	-13530867	5348253	Unknown
NEWGENE721	23	0.5297282	0.2092181	-0.4793138	miRNA
NEWGENE471	22	25344455	-0.55371237	-42393103	miRNA
NEWGENE496	23	0.51773596	0.7275515	-28188338	snoRNA
