# Supplementary material for: Global expression of noncoding RNome reveals dysregulation of small RNAs in patients with HTLV-1–associated adult T-cell leukemia: a pilot study
Source: Infect Agent Cancer. 2021 Jan 9;16:4. doi: 10.1186/s13027-020-00343-2 (PMC7797118; doi:10.1186/s13027-020-00343-2)
Supplement: Supplementary file 3 — Additional file 3: Table S3. List of the 226 known sRNAs differentially expressed among ATLL, ASP, and healthy controls. [file 13027_2020_343_MOESM3_ESM.xlsx]

## Sheet: Table S3--
Table S3. List of the 226 known sRNAs differentially expressed among ATLL, ASP, and healthy controls.
Gene ID	p (Corr)	p	FC ([ASP] vs [HC])	Log FC ([ASP] vs [HC])	FC (abs) ([ASP] vs [HC])	Regulation ([ASP] vs [HC])	FC ([ATLL] vs [HC])	Log FC ([ATLL] vs [HC])	FC (abs) ([ATLL] vs [HC])	Regulation ([ATLL] vs [HC])	[ASP](normalized)	[ATLL](normalized)	[HC](normalized)	Accession	Entrez ID	Ensembl ID	Gene Type	DB Refs
MI0009986	0.03390306	0.022749282	27266042	14471053	27266042	up	21439795	11002911	21439795	up	0.42270207	0.07588796	-10244032	hsa-mir-1976	100302190		miRNA	miRBase:MI0009986
ENSG00000200181	0.001193247	4.28E-04	10485187	67122087	10485187	up	108315735	3437171	108315735	up	22992458	-0.97579205	-4412963	SNORD85	692200	ENSG00000200181	snoRNA	RFAM:RF00188
MI0015995	0.037349887	0.025792105	31175137	16403959	31175137	up	14231833	0.5091215	14231833	up	0.55054516	-0.5807292	-10898507	hsa-mir-3605	100500853		miRNA	miRBase:MI0015995
MI0000749	0.041265797	0.029437166	-14436902	-0.5297612	14436902	down	-25766358	-13654886	25766358	down	0.1982671	-0.63746035	0.7280283	hsa-mir-30e	407034		miRNA	miRBase:MI0000749
MI0000736	5.36E-05	8.21E-06	19574545	4290907	19574545	up	6115123	26123815	6115123	up	17956405	0.11711474	-24952667	hsa-mir-30c-1	407031		miRNA	miRBase:MI0000736
MI0000483	0.017902179	0.010729644	-12337826	-0.30308822	12337826	down	-23914027	-12578571	23914027	down	0.16384637	-0.79092246	0.4669346	hsa-mir-186	406962		miRNA	miRBase:MI0000483
chr1.trna9	2.26E-04	5.88E-05	1288569	3687698	1288569	up	4395488	21360233	4395488	up	11593182	-0.39235634	-25283797	trna9			tRNA
MI0000239	6.13E-05	9.95E-06	364686	5188583	364686	up	10684361	34174287	10684361	up	16100025	-0.16115174	-35785804	hsa-mir-197	406974	ENSG00000207709	miRNA	miRBase:MI0000239
MI0003776	0.03540561	0.024218822	3176386	16673863	3176386	up	28734415	15227797	28734415	up	0.2626421	0.11803551	-14047441	hsa-mir-320b-1	100302117	ENSG00000211543	miRNA	miRBase:MI0003776
MI0000281	9.42E-06	2.61E-07	13189485	70432444	13189485	up	17794716	4153377	17794716	up	28666568	-0.02321043	-41765876	hsa-mir-199a-2	406977	ENSG00000208024	miRNA	miRBase:MI0000281
ENSG00000208317	3.99E-05	3.66E-06	29078024	8183785	29078024	up	16054483	40049043	16054483	up	41602283	-0.018652892	-4023557	SNORD78	692198	ENSG00000208317	snoRNA	RFAM:RF00592
ENSG00000252906	5.91E-04	1.81E-04	12118552	35991454	12118552	up	5250279	2392394	5250279	up	0.9482366	-0.25851476	-26509087	SCARNA3	677679	ENSG00000252906	snoRNA	RFAM:RF00565
MI0000270	1.64E-05	1.01E-06	3405724	50898895	3405724	up	578482	2532272	578482	up	22307904	-0.32682705	-28590991	hsa-mir-181b-1	406955	ENSG00000207975	miRNA	miRBase:MI0000270|RFAM:RF00076
MI0000289	0.003788108	0.001826189	60798607	26040382	60798607	up	14179032	0.503759	14179032	up	16203798	-0.4798994	-0.98365843	hsa-mir-181a-1	406995	ENSG00000207759	miRNA	miRBase:MI0000289
MI0000735	0.03763331	0.026186448	3734234	19008124	3734234	up	1700503	0.7659615	1700503	up	0.82218534	-0.31266546	-1078627	hsa-mir-29c	407026	ENSG00000207966	miRNA	miRBase:MI0000735
MI0006442	1.90E-05	1.30E-06	47744904	5577275	47744904	up	1325202	37281404	1325202	up	20169373	0.16780281	-35603375	hsa-mir-664a	100302234		miRNA	miRBase:MI0006442
ENSG00000222370	4.14E-05	4.86E-06	4785706	558066	4785706	up	14446253	38526235	14446253	up	20203223	0.292286	-35603375	SNORA36B	100302234|677818	ENSG00000222370	snoRNA	RFAM:RF00340
MI0003839	0.021176782	0.013382071	382787	19365418	382787	up	31822333	16700397	31822333	up	0.4504184	0.18391638	-14861233	hsa-mir-320b-2	100313769		miRNA	miRBase:MI0003839
MI0017308	0.003161536	0.001472637	2274901	11858038	2274901	up	-23940165	-12594332	23940165	down	11770654	-12681715	-0.008738423	hsa-mir-4677	100616343		miRNA	miRBase:MI0017308
MI0003815	2.32E-04	6.13E-05	4570286	55142126	4570286	up	11125278	34757695	11125278	up	16407065	-0.39773643	-3873506	hsa-mir-1301	100302246	ENSG00000221445	miRNA	miRBase:MI0003815
chr2.trna3	0.001652574	6.62E-04	5024249	2328908	5024249	up	33690846	17523566	33690846	up	0.50021714	-0.076334074	-18286908	trna3			tRNA
ENSG00000239301	0.041265797	0.02940241	43868375	21331813	43868375	up	-11903255	-0.25135612	11903255	down	0.8576432	-15268943	-12755382	AC013403.1		ENSG00000239301	scRNA_pseudogene
MI0017414	9.45E-05	1.97E-05	8862936	31477847	8862936	up	-12057045	-0.26987636	12057045	down	23617425	-10559187	-0.78604233	hsa-mir-4772	100616157		miRNA	miRBase:MI0017414
MI0000447	6.56E-04	2.07E-04	13857821	37926285	13857821	up	3102811	16335759	3102811	up	18721294	-0.28692323	-19204991	hsa-mir-128-1	406915		miRNA	miRBase:MI0000447
MI0000267	0.007563806	0.003949269	58993177	2560548	58993177	up	-12525488	-0.32486677	12525488	down	14092379	-1476177	-11513102	hsa-mir-10b	406903	ENSG00000207744	miRNA	miRBase:MI0000267|RFAM:RF00104
MI0025240	9.42E-06	2.10E-07	7112715	61523285	7112715	up	8873277	3149467	8873277	up	3435996	0.43313485	-27163322	hsa-mir-7704			miRNA	miRBase:MI0025240
ENSG00000223249	0.00172532	7.02E-04	3001149	4907443	3001149	up	3484098	18007852	3484098	up	11493313	-19573263	-37581115	Y_RNA		ENSG00000223249	scRNA	RFAM:RF00019
MI0000084	1.03E-05	4.30E-07	24676157	4625046	24676157	up	73936086	28862786	73936086	up	15329691	-0.20579806	-30920768	hsa-mir-26b	407017		miRNA	miRBase:MI0000084
ENSG00000207280	7.63E-05	1.36E-05	3663056	5194976	3663056	up	52496543	23922224	52496543	up	1622391	-11803621	-35725846	SNORD20	6082	ENSG00000207280	snoRNA	RFAM:RF00217
ENSG00000202400	9.20E-04	3.18E-04	21025354	77159863	21025354	up	11403146	351136	11403146	up	4090434	-0.11419251	-36255524	SNORD82	25826	ENSG00000202400	snoRNA	RFAM:RF00158
MI0000727	0.001208766	4.47E-04	10467116	3387792	10467116	up	28674564	15197716	28674564	up	14196366	-0.448384	-19681556	hsa-mir-128-2	406916		miRNA	miRBase:MI0000727
MI0000083	7.25E-06	9.36E-08	55405136	5791948	55405136	up	55522885	24730825	55522885	up	25927577	-0.7261075	-31991901	hsa-mir-26a-1	407015		miRNA	miRBase:MI0000083
ENSG00000251986	0.002507753	0.001110926	1572588	39750688	1572588	up	35075645	18104696	35075645	up	1228565	-0.9360342	-27465038	Y_RNA		ENSG00000251986	scRNA	RFAM:RF00019
MI0000465	3.90E-04	1.17E-04	8008016	30014448	8008016	up	17861042	0.83681625	17861042	up	18398602	-0.32476825	-11615845	hsa-mir-191	406966	ENSG00000207605	miRNA	miRBase:MI0000465
MI0000433	0.04678867	0.03429137	35278986	1818809	35278986	up	14825293	0.5680606	14825293	up	10237238	-0.22702456	-0.79508513	hsa-let-7g	406890		miRNA	miRBase:MI0000433
ENSG00000212452	2.54E-04	6.87E-05	22144533	7790807	22144533	up	10195969	3349927	10195969	up	38998144	-0.54106563	-38909926	SNORD69	692109	ENSG00000212452	snoRNA	RFAM:RF00574
ENSG00000222627	0.005938548	0.002978946	5030289	23306413	5030289	up	18267265	4191189	18267265	up	0.18911564	2049663	-21415257	RNU2-37P		ENSG00000222627	snRNA	RFAM:RF00004
ENSG00000201778	0.00426654	0.00207912	11809955	68838596	11809955	up	79636793	29934351	79636793	up	16916192	-21988056	-51922407	Y_RNA		ENSG00000201778	scRNA	RFAM:RF00019
MI0000438	0.02521368	0.01634372	25051386	13248905	25051386	up	32928221	17193246	32928221	up	-0.10974443	0.2846896	-14346349	hsa-mir-15b	406949		miRNA	miRBase:MI0000438
ENSG00000212158	7.63E-05	1.39E-05	1834379	7519148	1834379	up	8980533	3166801	8980533	up	34410381	-0.91130877	-40781097	SNORD66	692107	ENSG00000212158	snoRNA	RFAM:RF00572
ENSG00000238942	8.04E-04	2.70E-04	53542297	5742607	53542297	up	26473126	14045286	26473126	up	51423655	0.8042868	-0.6002418	SNORD2		ENSG00000238942	snoRNA	RFAM:RF01299
ENSG00000200320	0.041302826	0.029598117	64273634	2684227	64273634	up	4259736	2090764	4259736	up	0.8109289	0.21746597	-1873298	SNORA63		ENSG00000200320	snoRNA	RFAM:RF00092
MI0000086	3.99E-05	4.01E-06	9921976	66325555	9921976	up	848685	30852292	848685	up	15790442	-1968282	-5053511	hsa-mir-28	407020		miRNA	miRBase:MI0000086
MI0003581	3.17E-04	9.06E-05	28534233	4834622	28534233	up	1095979	34541483	1095979	up	11684704	-0.21200328	-36661515	hsa-mir-574	693159	ENSG00000207944	miRNA	miRBase:MI0003581
ENSG00000201786	0.002987793	0.001352779	15274987	39330993	15274987	up	34620306	17916185	34620306	up	11865954	-0.95488536	-27465038	Y_RNA		ENSG00000201786	scRNA	RFAM:RF00019
MI0003589	0.006944903	0.003529006	6679479	27397356	6679479	up	27372222	14527125	27372222	up	0.93901855	-0.34800455	-18007171	hsa-mir-582	693167		miRNA	miRBase:MI0003589
uc021ybm.1	1.51E-04	3.59E-05	7406994	9532744	7406994	up	14606395	71904564	14606395	up	13765	-0.965788	-8156244	piR-57125			piRNA	DQ590013
MI0005532	1.80E-04	4.46E-05	21653118	4436503	21653118	up	47013493	2233075	47013493	up	19895325	-0.21389559	-24469705	hsa-mir-874	100126343		miRNA	miRBase:MI0005532
MI0003591	0.010135329	0.005645412	69419203	27953348	69419203	up	18980082	0.9244862	18980082	up	16939976	-0.17685084	-11013371	hsa-mir-584	693169		miRNA	miRBase:MI0003591
MI0000459	0.045435723	0.0328757	28350577	15033782	28350577	up	13720441	0.45632678	13720441	up	0.5654311	-0.4816203	-0.9379471	hsa-mir-143	406935	ENSG00000208035	miRNA	miRBase:MI0000459
MI0000461	0.00426654	0.002084628	19580284	429133	19580284	up	4045192	20162082	4045192	up	1167733	-11073889	-3123597	hsa-mir-145	406937	ENSG00000269936	miRNA	miRBase:MI0000461
MI0000786	4.74E-05	6.73E-06	11800644	35607936	11800644	up	21241455	10868826	21241455	up	18128141	-0.6610969	-17479795	hsa-mir-378a	494327		miRNA	miRBase:MI0000786
ENSG00000222626	0.007361178	0.003773538	49186606	22982655	49186606	up	18500204	42094693	18500204	up	0.26395047	21751542	-2034315	RNU2-48P		ENSG00000222626	snRNA	RFAM:RF00004
MI0000477	7.71E-04	2.54E-04	16849726	4074653	16849726	up	9246685	32089362	9246685	up	0.7108555	-0.15486136	-33637977	hsa-mir-146a	406938	ENSG00000253522	miRNA	miRBase:MI0000477
MI0000109	0.03541246	0.024338856	31417434	16515653	31417434	up	16310287	0.7057822	16310287	up	0.7922516	-0.15353164	-0.8593138	hsa-mir-103a-1	406895		miRNA	miRBase:MI0000109
MI0000802	3.17E-04	9.09E-05	8844495	31447797	8844495	up	19988291	0.99915516	19988291	up	1685586	-0.4600385	-14591937	hsa-mir-340	442908		miRNA	miRBase:MI0000802
chr5.trna6	0.001139408	4.05E-04	7108389	28295226	7108389	up	15515538	0.6337137	15515538	up	12927572	-0.90305173	-15367655	trna6			tRNA
chr5.trna15	2.54E-05	1.88E-06	23172614	7856277	23172614	up	43644767	21258087	43644767	up	49486995	-0.7817689	-29075775	trna15			tRNA
chr5.trna8	9.28E-04	3.23E-04	13431385	37475362	13431385	up	38539298	19463303	38539298	up	11590542	-0.64215165	-2588482	trna8			tRNA
ENSG00000264549	7.71E-04	2.52E-04	14090364	7138565	14090364	up	355734	18307989	355734	up	35973191	-17104471	-3541246	SNORD95	619570	ENSG00000264549	snoRNA	RFAM:RF00189
chr6.trna175	0.002898466	0.001302894	47855487	22586844	47855487	up	4041205	20147855	4041205	up	0.5305807	0.2866818	-17281036	trna175			tRNA
chr6.trna174	2.54E-05	2.07E-06	32772552	5034416	32772552	up	54370275	24428182	54370275	up	254079	-0.050807714	-24936259	trna174			tRNA
chr6.trna173	2.54E-05	2.02E-06	32868675	50386415	32868675	up	5455491	2447709	5455491	up	25450156	-0.045916796	-24936259	trna173			tRNA
chr6.trna9	0.020690633	0.01294007	-10921966	-34491606	10921966	down	-36580036	-18710564	36580036	down	-16691164	-0.091012284	17800442	trna9			tRNA
chr6.trna10	0.002481243	0.00108971	12493422	36430967	12493422	up	3170968	16649233	3170968	up	10306964	-0.947477	-26124003	trna10			tRNA
chr6.trna33	0.017220637	0.01026507	914834	319351	914834	up	38521051	19456471	38521051	up	134511	0.09724696	-18484001	trna33			tRNA
chr6.trna130	2.54E-05	2.05E-06	32797173	50354996	32797173	up	5455491	2447709	5455491	up	2541874	-0.045916796	-24936259	trna130			tRNA
chr6.trna65	9.42E-06	2.76E-07	15734583	3975867	15734583	up	6602558	2723025	6602558	up	0.93493766	-0.31790432	-30409293	trna65			tRNA
chr6.trna66	0.001691634	6.83E-04	14285283	38364577	14285283	up	3461713	17914861	3461713	up	10266443	-10183271	-28098133	trna66			tRNA
chr6.trna119	0.001200343	4.34E-04	15083248	39148753	15083248	up	43056455	21062295	43056455	up	10986664	-0.70997924	-28162088	trna119			tRNA
MI0005561	0.004592944	0.00225907	11741459	35535398	11741459	up	7128748	28336487	7128748	up	1561553	0.8416618	-19919869	hsa-mir-877	100126314		miRNA	miRBase:MI0005561
ENSG00000201823	4.01E-05	4.57E-06	11583443	68559203	11583443	up	8184553	30329037	8184553	up	39260454	0.10302882	-2929875	SNORD48		ENSG00000201823	snoRNA	RFAM:RF00282
ENSG00000201754	1.57E-04	3.81E-05	47189854	5560405	47189854	up	10285983	0.040679663	10285983	up	517771	-0.34201515	-0.3826948	SNORD52	26797	ENSG00000201754	snoRNA	RFAM:RF00276
MI0000254	5.94E-05	9.28E-06	19581236	42914	19581236	up	6049142	25967305	6049142	up	17920327	0.09736319	-24993672	hsa-mir-30c-2	407032	ENSG00000199094	miRNA	miRBase:MI0000254
ENSG00000223001	0.007361178	0.003788489	61432896	26190114	61432896	up	16690453	4060951	16690453	up	0.7497864	21917262	-18692251	RNU2-61P		ENSG00000223001	snRNA	RFAM:RF00004
MI0000815	0.001505547	5.80E-04	9206343	32026281	9206343	up	36948638	18855212	36948638	up	14155791	0.09847216	-1787049	hsa-mir-339	442907		miRNA	miRBase:MI0000815
MI0003599	0.001441908	5.45E-04	40005	20001805	40005	up	16759888	0.74501246	16759888	up	0.8900869	-0.36508113	-11100936	hsa-mir-589	693174		miRNA	miRBase:MI0003599
ENSG00000221740	2.09E-04	5.37E-05	108311005	6759036	108311005	up	87027645	31214738	87027645	up	32632866	-0.3742754	-34957492	SNORD93	692210	ENSG00000221740	snoRNA	RFAM:RF00606
MI0000253	0.002751301	0.001227779	56714306	25037127	56714306	up	20331488	10237157	20331488	up	11831149	-0.29688185	-13205976	hsa-mir-148a	406940	ENSG00000199085	miRNA	miRBase:MI0000253
MI0001150	0.03829743	0.026820675	27256	14465739	27256	up	14265872	0.512568	14265872	up	0.44643688	-0.48756894	-1000137	hsa-mir-196b	442920	ENSG00000207584	miRNA	miRBase:MI0001150
MI0003762	0.019812632	0.012132817	-50316176	-23310223	50316176	down	-1114398	-0.1562646	1114398	down	-16045662	0.57019156	0.72645617	hsa-mir-550a-3	100616354	ENSG00000212024	miRNA	miRBase:MI0003762
MI0003600	0.01601407	0.009441519	-50653934	-23406744	50653934	down	-15833127	-0.6629462	15833127	down	-13288817	0.34884652	10117928	hsa-mir-550a-1	693133		miRNA	miRBase:MI0003600
MI0003601	0.01601407	0.009441519	-50653934	-23406744	50653934	down	-15833127	-0.6629462	15833127	down	-13288817	0.34884652	10117928	hsa-mir-550a-2	693134	ENSG00000207573	miRNA	miRBase:MI0003601
MI0000734	0.033434477	0.022217046	-19068648	-0.93120253	19068648	down	14567169	0.5427205	14567169	up	-0.81609976	0.65782326	0.11510277	hsa-mir-106b	406900		miRNA	miRBase:MI0000734
MI0000273	8.63E-04	2.92E-04	-10778967	-6752075	10778967	down	-80110445	-30019903	80110445	down	-37784796	-0.028394794	29735956	hsa-mir-183	406959	ENSG00000207691	miRNA	miRBase:MI0000273
MI0000816	8.49E-05	1.66E-05	634924	5988512	634924	up	9017494	31727266	9017494	up	12115114	-16042738	-47770004	hsa-mir-335	442904		miRNA	miRBase:MI0000816
MI0000087	4.69E-05	6.12E-06	5294543	5726434	5294543	up	12908717	36902738	12908717	up	2444239	0.4080785	-32821953	hsa-mir-29a	407021		miRNA	miRBase:MI0000087|RFAM:RF00074
uc022aol.1	4.01E-05	4.49E-06	70711884	9465809	70711884	up	114141914	6834685	114141914	up	0.9265523	-17045723	-8539257	piR-35549			piRNA	DQ597485
MI0003610	0.002035793	8.49E-04	75547795	29173896	75547795	up	5266901	23969543	5266901	up	0.59478396	0.07434871	-23226056	hsa-mir-598	693183		miRNA	miRBase:MI0003610
MI0000542	0.011088267	0.006248437	32793982	17134311	32793982	up	29788442	15747527	29788442	up	0.17912114	0.040442657	-153431	hsa-mir-320a	407037	ENSG00000208037	miRNA	miRBase:MI0000542
MI0022688	1.64E-05	8.62E-07	40653263	53452992	40653263	up	6980453	28033206	6980453	up	1177581	-13643978	-41677184	hsa-mir-6842			miRNA	miRBase:MI0022688
MI0002470	0.001207856	4.41E-04	-17715633	-4146951	17715633	down	-44364853	-21494172	44364853	down	-10115556	0.9859783	31353955	hsa-mir-486	619554		miRNA	miRBase:MI0002470
MI0023622	0.001208766	4.49E-04	-17135416	-40989094	17135416	down	-4360719	-2124566	4360719	down	-10155642	0.9587792	30833454	hsa-mir-486-2			miRNA	miRBase:MI0023622
chr8.trna6	0.026232144	0.017089345	49697137	23131628	49697137	up	27562	14626806	27562	up	13097379	0.45925578	-10034248	trna6			tRNA
MI0000441	7.63E-05	1.34E-05	11977979	35823126	11977979	up	601542	25886655	601542	up	10738677	0.080220796	-25084448	hsa-mir-30b	407030	ENSG00000207582	miRNA	miRBase:MI0000441
MI0000809	0.003514628	0.001671452	65698977	27158709	65698977	up	20650096	10461485	20650096	up	11406673	-0.5290551	-15752037	hsa-mir-151a	442893		miRNA	miRBase:MI0000809
chr9.trna7	0.020690633	0.012916216	873108	31261601	873108	up	355063	1828075	355063	up	14061462	0.10806122	-17200139	trna7			tRNA
ENSG00000239180	0.003466249	0.001625863	20787394	4377637	20787394	up	3619535	18558043	3619535	up	15678099	-0.95402277	-2809827	Y_RNA		ENSG00000239180	scRNA	RFAM:RF00019
ENSG00000222293	0.007985779	0.004318044	9194922	32008374	9194922	up	13908682	37979138	13908682	up	0.86444277	14615192	-23363945	RNU2-36P		ENSG00000222293	snRNA	RFAM:RF00004
MI0000060	4.74E-05	6.80E-06	14389398	38469343	14389398	up	41795983	20633643	41795983	up	12265373	-0.5570329	-2620397	hsa-let-7a-1	406881	ENSG00000199165	miRNA	miRBase:MI0000060|RFAM:RF00027
MI0000065	3.24E-05	2.74E-06	15748693	39771602	15748693	up	8434632	30763252	8434632	up	0.6020968	-0.2987383	-33750634	hsa-let-7d	406886	ENSG00000199133	miRNA	miRBase:MI0000065|RFAM:RF00027
MI0000439	7.63E-05	1.38E-05	451484	8818531	451484	up	3315875	50513177	3315875	up	15047154	-22624974	-7313815	hsa-mir-23b	407011		miRNA	miRBase:MI0000439
MI0000440	7.89E-05	1.49E-05	18674036	4222962	18674036	up	33186085	17305784	33186085	up	17977097	-0.69467384	-24252522	hsa-mir-27b	407019		miRNA	miRBase:MI0000440
MI0000080	0.002481243	0.0010911	62042913	26332664	62042913	up	15615884	0.64301425	15615884	up	19535793	-0.03667288	-0.67968714	hsa-mir-24-1	407012		miRNA	miRBase:MI0000080
MI0000269	0.003494404	0.001650451	62412786	26418417	62412786	up	14484451	0.534505	14484451	up	16254969	-0.48183975	-10163448	hsa-mir-181a-2	406954	ENSG00000207595	miRNA	miRBase:MI0000269|RFAM:RF00076
MI0000683	1.64E-05	9.72E-07	3512785	51345434	3512785	up	591501	25643806	591501	up	22594013	-0.31076115	-28751419	hsa-mir-181b-2	406956	ENSG00000207737	miRNA	miRBase:MI0000683|RFAM:RF00076
MI0000282	7.25E-06	9.44E-08	12218192	6932887	12218192	up	15867503	39880033	15867503	up	31691685	0.22428484	-37637184	hsa-mir-199b	406978	ENSG00000207581	miRNA	miRBase:MI0000282
MI0000471	0.002421153	0.001048903	7368152	28813028	7368152	up	22369812	1161553	22369812	up	14952128	-0.22453699	-138609	hsa-mir-126	406913		miRNA	miRBase:MI0000471
ENSG00000199200	0.035183866	0.02383793	13752191	37815895	13752191	up	17855605	0.836377	17855605	up	12722545	-1672958	-2509335	Y_RNA		ENSG00000199200	scRNA	RFAM:RF00019
MI0014186	0.001423667	5.33E-04	-13153795	-37174072	13153795	down	-5909519	-25630407	5909519	down	-11317209	0.022645378	25856862	hsa-mir-3158-1	100422900		miRNA	miRBase:MI0014186
MI0014187	0.001599565	6.36E-04	-13167428	-37189016	13167428	down	-5973678	-25786195	5973678	down	-1140971	-6.89E-04	25779307	hsa-mir-3158-2	100423033		miRNA	miRBase:MI0014187
MI0003129	4.69E-05	6.35E-06	14863172	389367	14863172	up	10493299	0.06946832	10493299	up	31301558	-0.694046	-0.76351434	hsa-mir-146b	574447	ENSG00000202569	miRNA	miRBase:MI0003129
MI0006344	0.001505547	5.84E-04	39562323	19841272	39562323	up	-11929147	-0.25449085	11929147	down	11235988	-11150192	-0.86052835	hsa-mir-548e	100313921		miRNA	miRBase:MI0006344
MI0010629	3.24E-04	9.40E-05	9134412	31913118	9134412	up	37393699	19027952	37393699	up	11985465	-0.08996999	-19927652	hsa-mir-2110	100302224	ENSG00000238742	miRNA	miRBase:MI0010629
MI0000286	0.01965548	0.011943251	-5960485	-25754297	5960485	down	-16480039	-0.7207197	16480039	down	-16705589	0.18415113	0.9048708	hsa-mir-210	406992	ENSG00000199038	miRNA	miRBase:MI0000286
ENSG00000207008	3.45E-04	1.01E-04	13491641	7075922	13491641	up	8521463	30911012	8521463	up	5092475	11076539	-19834473	SNORA54	677833	ENSG00000207008	snoRNA	RFAM:RF00430
ENSG00000201279	0.03132787	0.020715171	6886266	2783722	6886266	up	-16425445	-0.7159325	16425445	down	12510777	-22485766	-15326442	Y_RNA		ENSG00000201279	scRNA	RFAM:RF00019
ENSG00000200615	0.018607283	0.011212858	8209671	30373244	8209671	up	-12022147	-0.26569462	12022147	down	13807024	-19223166	-16566219	Y_RNA		ENSG00000200615	scRNA	RFAM:RF00019
MI0000448	0.009198984	0.005063936	48781576	22863364	48781576	up	47273865	22410429	47273865	up	0.2342689	0.18897542	-20520675	hsa-mir-130a	406919	ENSG00000208009	miRNA	miRBase:MI0000448
ENSG00000222328	0.010523083	0.005895669	18574137	42152233	18574137	up	13989093	38062305	13989093	up	1292191	0.8831984	-2923032	RNU2-2P	26855|6066	ENSG00000222328	snRNA	RFAM:RF00004
MI0000234	0.020451961	0.012657566	-4947381	-2306665	4947381	down	-47104864	-2235876	47104864	down	-0.6342623	-0.5634734	16724027	hsa-mir-192	406967	ENSG00000207648	miRNA	miRBase:MI0000234
MI0006354	8.85E-04	3.03E-04	323881	16954639	323881	up	-13551795	-0.438484	13551795	down	137358	-0.760368	-0.32188398	hsa-mir-548k	100313770		miRNA	miRBase:MI0006354
MI0000808	4.58E-05	5.52E-06	9849866	6622032	9849866	up	3814174	52532988	3814174	up	1238326	-0.13040724	-5383706	hsa-mir-326	442900		miRNA	miRBase:MI0000808
chr11.trna12	0.045435723	0.033151798	12231101	0.29055429	12231101	up	25124605	13291008	25124605	up	-0.6069063	0.4316403	-0.8974606	trna12			tRNA
MI0000446	0.011724918	0.006645394	22253172	1154011	22253172	up	-2407468	-12675167	2407468	down	0.9972873	-14242405	-0.15672378	hsa-mir-125b-1	406911	ENSG00000207971	miRNA	miRBase:MI0000446
MI0000061	4.93E-05	7.39E-06	14275642	38354838	14275642	up	42014384	20708833	42014384	up	12249854	-0.53961515	-26104984	hsa-let-7a-2	406882	ENSG00000198975	miRNA	miRBase:MI0000061|RFAM:RF00027
MI0000811	0.04064996	0.028733034	34080036	17689269	34080036	up	-1267611	-0.34211206	1267611	down	1240863	-0.870176	-0.52806395	hsa-mir-148b	442892		miRNA	miRBase:MI0000811
MI0003629	0.001505547	5.74E-04	71993303	28478627	71993303	up	26261585	1392954	26261585	up	0.82420146	-0.6307074	-20236614	hsa-mir-616	693201	ENSG00000208028	miRNA	miRBase:MI0003629
MI0000750	7.25E-06	9.31E-08	5635006	5816345	5635006	up	56028976	24861732	56028976	up	26171806	-0.7129916	-31991649	hsa-mir-26a-2	407016		miRNA	miRBase:MI0000750
MI0000812	8.86E-05	1.79E-05	1268325	36648526	1268325	up	12618903	36575146	12618903	up	0.64414704	0.63680893	-30207057	hsa-mir-331	442903	ENSG00000199172	miRNA	miRBase:MI0000812
chr12.trna13	2.75E-04	7.51E-05	13310083	37344477	13310083	up	43052983	21061132	43052983	up	11817355	-0.446599	-25527122	trna13			tRNA
ENSG00000222726	0.006835775	0.003451287	4967148	23124177	4967148	up	17828833	41561403	17828833	up	0.17089206	20146148	-21415257	RNU2-7P		ENSG00000222726	snRNA	RFAM:RF00004
chr13.trna3	0.038684793	0.027217964	12841625	3682756	12841625	up	573742	25204022	573742	up	12900031	0.12764922	-2392753	trna3			tRNA
MI0000073	3.31E-05	2.91E-06	-1275831	-36733654	1275831	down	-27607927	-47870107	27607927	down	0.2850101	-0.8286354	39583755	hsa-mir-19a	406979	ENSG00000215417	miRNA	miRBase:MI0000073
MI0000074	0.002217328	9.32E-04	-5670688	-25035238	5670688	down	-6035706	-25935225	6035706	down	-0.7725866	-0.86258525	17309374	hsa-mir-19b-1	406980	ENSG00000215417	miRNA	miRBase:MI0000074
MI0000093	0.021338934	0.013575951	25525925	13519633	25525925	up	27079258	14371881	27079258	up	0.29961205	0.38483697	-10523512	hsa-mir-92a-1	407048	ENSG00000215417	miRNA	miRBase:MI0000093
chr14.trna13	0.021338934	0.013623554	21753632	44431844	21753632	up	4652587	2218033	4652587	up	23700776	0.14492631	-20731068	trna13			tRNA
MI0003639	8.33E-05	1.60E-05	42075665	5394914	42075665	up	106513815	34129686	106513815	up	18572879	-0.124657676	-35376263	hsa-mir-625	693210	ENSG00000207781	miRNA	miRBase:MI0003639
ENSG00000222276	0.008576851	0.004693521	4862905	22818184	4862905	up	17546728	413313	17546728	up	0.29249638	2143808	-1989322	RNU2-33P		ENSG00000222276	snRNA	RFAM:RF00004
MI0000805	4.69E-05	6.08E-06	6395384	5998959	6395384	up	12279686	36182017	12279686	up	28400774	0.45932016	-31588817	hsa-mir-342	442909		miRNA	miRBase:MI0000805
MI0000472	7.63E-05	1.33E-05	10946098	6774273	10946098	up	71593885	28398364	71593885	up	21529772	-17814591	-46212955	hsa-mir-127	406914	ENSG00000207608	miRNA	miRBase:MI0000472
MI0003676	4.01E-05	4.38E-06	24617111	79435177	24617111	up	1452861	38608248	1452861	up	26054347	-14772584	-53380833	hsa-mir-654	724024	ENSG00000207934	miRNA	miRBase:MI0003676
MI0001735	1.13E-04	2.60E-05	18702165	75470614	18702165	up	9855814	3300975	9855814	up	211941	-21266763	-54276514	hsa-mir-409	574413	ENSG00000199107	miRNA	miRBase:MI0001735
chr15.trna11	0.033743374	0.02253222	18919853	4241829	18919853	up	5950076	25729082	5950076	up	14246328	-0.2442882	-28171964	trna11			tRNA
MI0003641	0.003040966	0.00138676	3739395	19028049	3739395	up	1257223	0.3302406	1257223	up	12447829	-0.32778126	-0.65802187	hsa-mir-627	693212		miRNA	miRBase:MI0003641
MI0003642	1.00E-04	2.15E-05	3790986	5244501	3790986	up	9580776	32601426	9580776	up	18310457	-0.15331283	-34134555	hsa-mir-628	693213		miRNA	miRBase:MI0003642
chr15.trna2	0.02101725	0.013212798	22105076	44663057	22105076	up	47298145	22417836	47298145	up	23802042	0.15568194	-20861018	trna2			tRNA
MI0025242	0.023151282	0.014931446	-12234395	-0.29094267	12234395	down	-20829413	-10586221	20829413	down	0.033165753	-0.7345137	0.32410842	hsa-mir-7706			miRNA	miRBase:MI0025242
MI0000264	0.005917689	0.002949206	-75108757	-2908981	75108757	down	-9903635	-33079581	9903635	down	-0.5996931	-0.9986702	2309288	hsa-mir-7-2	407044	ENSG00000207703	miRNA	miRBase:MI0000264|RFAM:RF00053
chr16.trna34	5.92E-04	1.83E-04	11263272	3493554	11263272	up	8518998	30906837	8518998	up	0.6050585	0.2021881	-28884957	trna34			tRNA
chr16.trna8	1.64E-05	9.69E-07	11215795	348746	11215795	up	29553795	15633434	29553795	up	11385336	-0.7855829	-23489263	trna8			tRNA
chr16.trna10	0.01185065	0.006755257	33091537	50483904	33091537	up	7103923	2828616	7103923	up	2426979	0.20720425	-26214116	trna10			tRNA
chr16.trna27	1.64E-05	9.06E-07	38709103	5274601	38709103	up	10888786	34447713	10888786	up	16170585	-0.21277127	-36575425	trna27			tRNA
MI0000804	1.00E-04	2.25E-05	3204011	5001807	3204011	up	8439159	30770993	8439159	up	0.8064238	-11182842	-41953835	hsa-mir-328	442901	ENSG00000207948	miRNA	miRBase:MI0000804
MI0000078	0.014912732	0.008695046	39210758	19712496	39210758	up	19036813	0.928792	19036813	up	0.75605583	-0.28640175	-12151937	hsa-mir-22	407004	ENSG00000186594	miRNA	miRBase:MI0000078
MI0000449	1.03E-05	3.36E-07	46223614	5530558	46223614	up	12533568	36477253	12533568	up	17317419	-0.15109086	-37988162	hsa-mir-132	406921	ENSG00000267200	miRNA	miRBase:MI0000449
MI0000813	0.045435723	0.033035554	11934988	0.25519714	11934988	up	2252953	11718172	2252953	up	-0.19933319	0.7172869	-0.45453033	hsa-mir-324	442898	ENSG00000199053	miRNA	miRBase:MI0000813
chr17.trna2	0.001028635	3.62E-04	54826074	2454862	54826074	up	17958612	0.84467584	17958612	up	1196836	-0.4133504	-12580262	trna2			tRNA
chr17.trna5	0.028465968	0.018637327	26422226	1401752	26422226	up	15390261	0.62201774	15390261	up	0.45990568	-0.3198286	-0.9418464	trna5			tRNA
MI0005559	1.81E-04	4.55E-05	35477943	51488504	35477943	up	6129964	26158786	6129964	up	17034571	-0.8295144	-3445393	hsa-mir-744	100126313		miRNA	miRBase:MI0005559
MI0001729	7.10E-04	2.29E-04	-18115753	-7501101	18115753	down	-8445367	-307816	8445367	down	-2102222	2320719	5398879	hsa-mir-451a	574411	ENSG00000264066	miRNA	miRBase:MI0001729
MI0000460	0.009754707	0.00540163	-11510133	-68467607	11510133	down	-18764597	-42299414	18764597	down	-1883496	0.7333233	49632645	hsa-mir-144	406936	ENSG00000264066	miRNA	miRBase:MI0000460
MI0001445	0.001898733	7.79E-04	45837374	21965244	45837374	up	27329595	14504641	27329595	up	0.7181926	-0.027867699	-14783318	hsa-mir-423	494335		miRNA	miRBase:MI0001445
MI0000462	4.01E-05	4.58E-06	52437614	571253	52437614	up	6031677	2592559	6031677	up	26946924	-0.425279	-3017838	hsa-mir-152	406943		miRNA	miRBase:MI0000462
MI0000266	0.001562184	6.16E-04	7781852	29601135	7781852	up	-1659902	-0.73109806	1659902	down	25589013	-11323104	-0.4012123	hsa-mir-10a	406902	ENSG00000257178	miRNA	miRBase:MI0000266|RFAM:RF00104
chr17.trna16	4.67E-05	5.79E-06	2426673	4600908	2426673	up	42581315	20902205	42581315	up	25509608	0.040273406	-2049947	trna16			tRNA
MI0000458	1.57E-04	3.84E-05	12013352	3586567	12013352	up	28636684	15178645	28636684	up	17723066	-0.29639596	-18142605	hsa-mir-142	406934	ENSG00000265206	miRNA	miRBase:MI0000458
MI0000745	0.007643086	0.004085118	2635449	13980488	2635449	up	-12588881	-0.33215	12588881	down	0.935173	-0.79502577	-0.46287575	hsa-mir-301a	407027		miRNA	miRBase:MI0000745
MI0000077	8.71E-05	1.73E-05	21643867	44358864	21643867	up	41952167	20687454	41952167	up	17196206	-0.64752024	-27162657	hsa-mir-21	406991	ENSG00000199004	miRNA	miRBase:MI0000077
ENSG00000199753	1.00E-04	2.12E-05	15426491	7269266	15426491	up	1063697	34110153	1063697	up	30650945	-0.7931563	-42041717	SNORD104	692227	ENSG00000199753	snoRNA	RFAM:RF00289
ENSG00000199961	6.92E-04	2.21E-04	25430922	4668512	25430922	up	11907578	0.2518799	11907578	up	40135884	-0.40304366	-0.65492356	SNORD1B	677849	ENSG00000199961	snoRNA	RFAM:RF00213
MI0000814	3.99E-05	3.99E-06	47084038	5557166	47084038	up	8896285	3153203	8896285	up	29096677	0.5057045	-26474986	hsa-mir-338	442906		miRNA	miRBase:MI0000814
chr18.trna4	0.007563806	0.00397049	78234177	2967799	78234177	up	2258927	11756377	2258927	up	16302533	-0.16190787	-13375456	trna4			tRNA
ENSG00000202093	0.013817024	0.007966167	6714604	27473023	6714604	up	11421341	0.19173199	11421341	up	20980968	-0.45747352	-0.6492055	SNORD58C		ENSG00000202093	snoRNA	RFAM:RF00151
chr19.trna13	0.01965548	0.011972556	36543095	5191527	36543095	up	15497299	3953945	15497299	up	16877928	0.4502109	-3503734	trna13			tRNA
MI0000265	0.005443327	0.002695067	-7784504	-29606051	7784504	down	-10135339	-33413224	10135339	down	-0.5986521	-0.97936934	2361953	hsa-mir-7-3	407045	ENSG00000207630	miRNA	miRBase:MI0000265|RFAM:RF00053
MI0000242	9.42E-06	2.59E-07	13146223	70385046	13146223	up	17780272	41522055	17780272	up	28761346	-0.01016407	-41623697	hsa-mir-199a-1	406976	ENSG00000207752	miRNA	miRBase:MI0000242
MI0000081	0.002243573	9.50E-04	63940167	26767225	63940167	up	15680591	0.6489799	15680591	up	20148473	-0.012895251	-0.6618751	hsa-mir-24-2	407013	ENSG00000267519	miRNA	miRBase:MI0000081
MI0000085	6.42E-04	2.01E-04	12544462	36489787	12544462	up	26171517	13879975	26171517	up	23901227	0.12914133	-12588562	hsa-mir-27a	407018	ENSG00000207808	miRNA	miRBase:MI0000085
MI0000079	7.65E-05	1.42E-05	25646155	8002599	25646155	up	25462572	4670306	25462572	up	1564712	-17675806	-64378867	hsa-mir-23a	407010	ENSG00000207980	miRNA	miRBase:MI0000079
MI0000271	0.007643086	0.004107848	55817304	24807124	55817304	up	15010316	0.5859544	15010316	up	14490628	-0.445695	-10316495	hsa-mir-181c	406957	ENSG00000207613	miRNA	miRBase:MI0000271|RFAM:RF00076
MI0003139	7.71E-04	2.56E-04	17638378	4140646	17638378	up	23671765	12431673	23671765	up	2502389	-0.39508954	-16382568	hsa-mir-181d	574457	ENSG00000207585	miRNA	miRBase:MI0003139
MI0003656	0.007563806	0.004015962	826092	30463023	826092	up	19749312	0.9818024	19749312	up	17142723	-0.35022753	-13320299	hsa-mir-641	693226	ENSG00000207631	miRNA	miRBase:MI0003656
MI0000803	1.25E-04	2.93E-05	3630582	5182129	3630582	up	8774096	31332505	8774096	up	13267778	-0.7221007	-38553512	hsa-mir-330	442902		miRNA	miRBase:MI0000803
MI0003834	1.13E-04	2.58E-05	20446922	43538117	20446922	up	5165677	23689575	5165677	up	2366706	0.3818515	-1987106	hsa-mir-769	768217	ENSG00000211580	miRNA	miRBase:MI0003834
ENSG00000243560	0.019922538	0.012265015	-3362523	-17495441	3362523	down	-19277704	-42688613	19277704	down	0.529615	-19897022	2279159	AC093503.1		ENSG00000243560	scRNA_pseudogene	RFAM:RF00017
MI0000479	8.71E-06	1.42E-07	77864667	9604825	77864667	up	13451648	7071639	13451648	up	17105597	-0.82262677	-78942657	hsa-mir-150	406942	ENSG00000207782	miRNA	miRBase:MI0000479
MI0000746	0.003747495	0.001794403	19806791	43079233	19806791	up	26443853	14029324	26443853	up	16664205	-12385705	-26415029	hsa-mir-99b	407056	ENSG00000207550	miRNA	miRBase:MI0000746
MI0000066	1.03E-05	4.38E-07	9571564	65806828	9571564	up	9532758	32528937	9532758	up	2946012	-0.38177696	-36346707	hsa-let-7e	406887	ENSG00000198972	miRNA	miRBase:MI0000066|RFAM:RF00027
MI0000469	2.54E-04	6.83E-05	27596842	47864313	27596842	up	16168286	0.69316673	16168286	up	20083804	-2084884	-27780507	hsa-mir-125a	406910	ENSG00000208008	miRNA	miRBase:MI0000469
ENSG00000251806	7.25E-06	6.53E-08	26507797	8050273	26507797	up	159874325	39988663	159874325	up	4413652	0.36224526	-3636621	SNORD119	100113378	ENSG00000251806	snoRNA	RFAM:RF00570
ENSG00000221116	0.003161536	0.00147199	4487751	54879208	4487751	up	2457761	12973447	2457761	up	42919927	0.101416826	-11959279	SNORD110	692213	ENSG00000221116	snoRNA	RFAM:RF00610
ENSG00000226572	3.72E-04	1.10E-04	7886079	6301236	7886079	up	5113365	2354273	5113365	up	35733254	-0.37363735	-27279105	SNORD57	26792	ENSG00000226572	snoRNA	RFAM:RF00274
MI0000108	0.034622334	0.023344701	31760092	16672151	31760092	up	16582137	0.72963	16582137	up	0.80408466	-0.13350038	-0.8631304	hsa-mir-103a-2	406896		miRNA	miRBase:MI0000108
ENSG00000200494	0.002344104	0.001007888	16234804	4021018	16234804	up	3529547	1819483	3529547	up	12745142	-0.92702085	-27465038	Y_RNA		ENSG00000200494	scRNA	RFAM:RF00019
ENSG00000212232	4.69E-05	6.42E-06	6978359	6124816	6978359	up	5954072	25738766	5954072	up	29733026	-0.57763654	-3151513	SNORD17	692086	ENSG00000212232	snoRNA	RFAM:RF00567
MI0000101	0.016771346	0.009942622	26466455	1404165	26466455	up	-13668733	-0.45087945	13668733	down	0.94956225	-0.9054822	-0.45460272	hsa-mir-99a	407055	ENSG00000207638	miRNA	miRBase:MI0000101|RFAM:RF00104
MI0000064	3.16E-04	8.80E-05	11452331	35175693	11452331	up	25888731	13723242	25888731	up	1627346	-0.5178991	-18902233	hsa-let-7c	406885	ENSG00000199030	miRNA	miRBase:MI0000064|RFAM:RF00027
MI0000470	0.012801979	0.007339245	25048814	13247423	25048814	up	-2177198	-11224725	2177198	down	0.9328845	-15143303	-0.3918578	hsa-mir-125b-2	406912	ENSG00000207863	miRNA	miRBase:MI0000470
MI0000681	1.03E-05	3.96E-07	5228905	9030365	5228905	up	11751261	6876672	11751261	up	20307207	-0.122972585	-69996443	hsa-mir-155	406947	ENSG00000234883	miRNA	miRBase:MI0000681
MI0000482	0.007563806	0.003982779	-6614379	-27256057	6614379	down	-4426074	-21460276	4426074	down	-0.50996524	0.06961308	22156405	hsa-mir-185	406961	ENSG00000208023	miRNA	miRBase:MI0000482
MI0005568	0.002035793	8.43E-04	19884901	43136015	19884901	up	3742599	19040405	3742599	up	16742849	-0.73527634	-26393168	hsa-mir-301b	100126318	ENSG00000212102	miRNA	miRBase:MI0005568
MI0000748	3.16E-04	8.84E-05	76043344	2926822	76043344	up	58525105	25490556	58525105	up	0.36207128	-0.01569519	-25647507	hsa-mir-130b	406920	ENSG00000207751	miRNA	miRBase:MI0000748
ENSG00000263764	3.99E-05	4.02E-06	31724005	8309431	31724005	up	3286848	5038633	3286848	up	41820292	0.9112317	-41274014	SNORD43	26807	ENSG00000263764	snoRNA	RFAM:RF00221
MI0000062	4.76E-05	6.98E-06	14344304	3842406	14344304	up	4168086	2059385	4168086	up	12259107	-0.5571103	-26164954	hsa-let-7a-3	406883	ENSG00000198986	miRNA	miRBase:MI0000062|RFAM:RF00027
MI0000063	1.00E-04	2.25E-05	6010398	25874605	6010398	up	7888039	29796667	7888039	up	-0.009552479	0.3826538	-2597013	hsa-let-7b	406884	ENSG00000207875	miRNA	miRBase:MI0000063|RFAM:RF00027
MI0000298	6.72E-05	1.12E-05	33933147	50846233	33933147	up	112145	34872935	112145	up	15197854	-0.077544115	-35648377	hsa-mir-221	407006	ENSG00000207870	miRNA	miRBase:MI0000298
MI0000299	1.28E-05	5.82E-07	5500758	57815585	5500758	up	15014398	39082747	15014398	up	16866983	-0.18658547	-409486	hsa-mir-222	407007	ENSG00000207725	miRNA	miRBase:MI0000299
MI0003184	0.014695548	0.008520545	27763836	14732069	27763836	up	10809363	0.1122815	10809363	up	0.84052086	-0.5204045	-0.632686	hsa-mir-500a	574502		miRNA	miRBase:MI0003184
MI0000762	0.045435723	0.03284949	-11636307	-0.21863323	11636307	down	-28415465	-15066763	28415465	down	0.5011637	-0.78687936	0.71979696	hsa-mir-362	574030		miRNA	miRBase:MI0000762
MI0003185	0.007563806	0.004008798	-28719578	-15220345	28719578	down	-34649465	-17928331	34649465	down	-0.35293686	-0.6237355	11690977	hsa-mir-501	574503		miRNA	miRBase:MI0003185
MI0015903	0.03530319	0.024033768	29333382	15525434	29333382	up	36792312	18794043	36792312	up	0.18463919	0.51150006	-13679042	hsa-mir-500b	100422911		miRNA	miRBase:MI0015903
MI0000100	1.00E-04	2.22E-05	1718066	41027136	1718066	up	7423125	28920267	7423125	up	11380898	-0.07259693	-29646237	hsa-mir-98	407054		miRNA	miRBase:MI0000100|RFAM:RF00027
MI0000068	0.049944904	0.03676726	41582675	20559826	41582675	up	15776645	0.6577904	15776645	up	0.8462112	-0.551981	-12097714	hsa-let-7f-2	406889		miRNA	miRBase:MI0000068|RFAM:RF00027
MI0000300	1.90E-05	1.29E-06	52026928	57011867	52026928	up	16956892	40838	16956892	up	1682696	0.06530905	-4018491	hsa-mir-223	407008	ENSG00000207939	miRNA	miRBase:MI0000300
ENSG00000241049	0.008556505	0.004654516	9824189	32963383	9824189	up	18595765	0.8949741	18595765	up	1666898	-0.7344662	-16294403	AL672138.1		ENSG00000241049	scRNA_pseudogene
MI0003685	0.001536327	6.01E-04	6718039	27480402	6718039	up	30259173	15973725	30259173	up	0.84860253	-0.30206507	-18994377	hsa-mir-421	693122	ENSG00000202566	miRNA	miRBase:MI0003685
MI0005566	6.13E-05	9.98E-06	22272034	44771614	22272034	up	18421482	4203317	18421482	up	0.83597445	0.56213	-36411872	hsa-mir-374b	100126317	ENSG00000212027	miRNA	miRBase:MI0005566
MI0000760	8.89E-05	1.82E-05	31718124	49872355	31718124	up	6273952	26493745	6273952	up	20917315	-0.2461296	-2895504	hsa-mir-361	494323		miRNA	miRBase:MI0000760
MI0020364	1.89E-04	4.81E-05	37692238	52361956	37692238	up	26710083	14173845	26710083	up	29589686	-0.8598422	-22772267	hsa-mir-6087			miRNA	miRBase:MI0020364
MI0000764	0.022106163	0.014185389	-68116674	-2768008	68116674	down	-34521565	-17874979	34521565	down	-0.9330884	0.047421742	18349196	hsa-mir-363	574031	ENSG00000207572	miRNA	miRBase:MI0000764
MI0000094	0.030706778	0.02020446	2434648	12837132	2434648	up	26478255	1404808	26478255	up	0.25609553	0.3771904	-10276177	hsa-mir-92a-2	407049	ENSG00000208034	miRNA	miRBase:MI0000094
MI0000075	0.002302222	9.82E-04	-5683207	-25067053	5683207	down	-59562283	-2574399	59562283	down	-0.80836415	-0.876058	1698341	hsa-mir-19b-2	406981	ENSG00000207812	miRNA	miRBase:MI0000075
MI0001446	0.03763331	0.026232991	19018683	0.9274174	19018683	up	31416304	16515135	31416304	up	0.032704175	0.75680023	-0.8947132	hsa-mir-424	494336	ENSG00000223749	miRNA	miRBase:MI0001446
MI0003190	5.00E-04	1.52E-04	22861387	4514841	22861387	up	77436304	295301	77436304	up	15221561	-0.039674997	-2992685	hsa-mir-505	574508		miRNA	miRBase:MI0003190
uc022cjg.1	0.003129642	0.001437393	17409378	4121793	17409378	up	-12249101	-0.29267597	12249101	down	24492307	-19652383	-16725624	piR-32678			piRNA	JB175072
