# Supplementary material for: Global expression of noncoding RNome reveals dysregulation of small RNAs in patients with HTLV-1–associated adult T-cell leukemia: a pilot study
Source: Infect Agent Cancer. 2021 Jan 9;16:4. doi: 10.1186/s13027-020-00343-2 (PMC7797118; doi:10.1186/s13027-020-00343-2)
Supplement: Supplementary file 4 — Additional file 4: Table S4. List of the 114 known sRNAs differentially expressed between the ATLL and HC group. [file 13027_2020_343_MOESM4_ESM.xlsx]

## Sheet: Table S4--
Table S4. List of the 114 known sRNAs differentially expressed between the ATLL and HC group.
Gene ID	p (Corr)	p	Regulation	FC (abs)	FC	Log FC	001ATLL(normalized)	005ATLL(normalized)	007ATLL(normalized)	017ATLL(normalized)	171ATLL(normalized)	227ATLL(normalized)	238ATLL(normalized)	269ATLL(normalized)	275ATLL(normalized)	342ATLL(normalized)	002HC(normalized)	003HC(normalized)	004HC(normalized)	005HC(normalized)	006HC(normalized)	Accession	Entrez ID	Ensembl ID	Gene Type	DB Refs
MI0000073	0.00229096	1.01E-05	down	27607927	-27607927	-47870107	15613112	-22700891	11970367	-0.090765476	-27725894	-0.7725897	-1713696	-0.18762684	-18339901	-14033556	36922965	4887406	38073545	26895719	47152505	hsa-mir-19a	406979	ENSG00000215417	miRNA	miRBase:MI0000073
chr6.trna65	0.004171676	6.52E-05	up	6602558	6602558	2723025	0.5222268	-0.85414886	15539355	0.4454112	-0.9696264	-14671259	-0.6966076	-0.7732291	0	-0.93987894	-32326608	-20310268	-2854149	-4232661	-2854149	trna65			tRNA
MI0000812	0.004171676	9.23E-05	up	12618903	12618903	36575146	17660427	-0.65578365	33927288	18011713	0	0.034148216	-0.42950773	0.7143278	0.1861515	-0.44118977	-42137794	-24295077	-31357765	-37987416	-1525723	hsa-mir-331	442903	ENSG00000199172	miRNA	miRBase:MI0000812
MI0000479	0.004171676	8.75E-05	up	13451648	13451648	7071639	25520496	0	3797121	18514252	-39658604	-1400487	-31867352	-1558773	-21969948	-41180134	-79298744	-8273019	-64887476	-90737095	-77059784	hsa-mir-150	406942	ENSG00000207782	miRNA	miRBase:MI0000479
MI0000063	0.004171676	4.71E-05	up	7888039	7888039	29796667	0	-13407373	0.6052408	0.8619642	0.80677986	-0.6388235	-0.39724922	15065441	12225952	12002239	-3445074	-13099146	-28635502	-3429699	-19368267	hsa-let-7b	406884	ENSG00000207875	miRNA	miRBase:MI0000063|RFAM:RF00027
MI0000281	0.004494699	3.90E-04	up	17794716	17794716	4153377	26261559	0	20311756	31973648	-15738001	-1223794	-1798975	-0.43288898	-15367537	-15205889	-43645725	-35165753	-37230263	-52010736	-4077691	hsa-mir-199a-2	406977	ENSG00000208024	miRNA	miRBase:MI0000281
MI0006442	0.004494699	3.98E-04	up	1325202	1325202	37281404	23422127	-0.3772354	240864	17834473	-0.6704321	-1296617	-1498251	0	-0.28102016	-0.7327161	-52352166	-1498251	-32352164	-4820179	-3012824	hsa-mir-664a	100302234		miRNA	miRBase:MI0006442
MI0000084	0.004494699	3.35E-04	up	73936086	73936086	28862786	-0.466506	-29268837	0.9705229	-0.03162861	-0.40273	0	-0.89284325	12766037	-0.001264572	0.416749	-39716291	-14266005	-30913124	-3947051	-30237904	hsa-mir-26b	407017		miRNA	miRBase:MI0000084
MI0000441	0.004494699	2.76E-04	up	601542	601542	25886655	17660055	-0.9663563	13171139	1499198	0	-0.49850178	-12484913	0.06412983	-0.1005373	-10303526	-2625576	-22544508	-2588973	-34430065	-16302176	hsa-mir-30b	407030	ENSG00000207582	miRNA	miRBase:MI0000441
MI0000065	0.004494699	2.29E-04	up	8434632	8434632	30763252	0.4505329	-17257128	-0.54391956	0.7573309	-0.48221684	-16550016	-1899024	13145466	0.05334282	0.7427387	-3916565	-23374968	-29432821	-50700393	-2607933	hsa-let-7d	406886	ENSG00000199133	miRNA	miRBase:MI0000065|RFAM:RF00027
MI0000282	0.004494699	2.41E-04	up	15867503	15867503	39880033	23565407	-0.2957983	22305756	3317401	-10113449	-0.7706289	-13238125	0	-11176758	-11424084	-39664907	-29518442	-35151114	-4826313	-35588326	hsa-mir-199b	406978	ENSG00000207581	miRNA	miRBase:MI0000282
MI0000808	0.004494699	2.98E-04	up	3814174	3814174	52532988	20807314	0.11467838	3161829	27131577	-20314784	-0.4968896	-14895849	-12734513	-0.5490856	-3533979	-47970133	-46595097	-53115864	-8118941	-40314784	hsa-mir-326	442900		miRNA	miRBase:MI0000808
MI0000449	0.004494699	2.29E-04	up	12533568	12533568	36477253	1744441	0	0.14260435	26280308	-0.4854269	-24594316	-12667866	-0.33604908	-0.45943165	-10188589	-52667866	-2681824	-32667866	-4681824	-30968616	hsa-mir-132	406921	ENSG00000267200	miRNA	miRBase:MI0000449
MI0000242	0.004494699	3.87E-04	up	17780272	17780272	41522055	26432314	0	20430584	3206108	-15568113	-1205904	-17826929	-0.417408	-15237389	-15074835	-43434076	-35115304	-3720477	-51799088	-4056526	hsa-mir-199a-1	406976	ENSG00000207752	miRNA	miRBase:MI0000242
MI0000681	0.004494699	1.24E-04	up	11751261	11751261	6876672	44962454	-13187237	34365864	22677622	-0.7700329	0	-10656309	-2061799	-28323178	-33818154	-862022	-4947795	-6096658	-862022	-67133293	hsa-mir-155	406947	ENSG00000234883	miRNA	miRBase:MI0000681
MI0000748	0.004494699	3.20E-04	up	58525105	58525105	25490556	17453566	-12725658	0.23147678	0.9712143	-0.45401287	-0.8251066	-16487837	0.4647274	0.19281483	0.43792725	-3299038	-15225439	-25781922	-34993367	-19246426	hsa-mir-130b	406920	ENSG00000207751	miRNA	miRBase:MI0000748
MI0000299	0.004494699	2.20E-04	up	15014398	15014398	39082747	21886463	0.21121216	17029724	14244509	-0.8425417	-0.7985401	-30415835	-0.64234924	-12456179	-0.82250404	-48324876	-36003141	-33179145	-5600314	-31232672	hsa-mir-222	407007	ENSG00000207725	miRNA	miRBase:MI0000299
MI0000100	0.004494699	3.72E-04	up	7423125	7423125	28920267	-0.3126812	-2395465	0	11234856	0.20975971	-0.90626144	-0.759572	19031124	0.01688099	0.39477158	-3859869	-16129026	-2359519	-41978655	-2792962	hsa-mir-98	407054		miRNA	miRBase:MI0000100|RFAM:RF00027
MI0000300	0.004494699	2.29E-04	up	16956892	16956892	40838	3100686	-0.590312	10720139	2372449	0	-0.66268253	-13171177	-0.30838203	-0.4438877	-25696764	-4492895	-35774288	-28981915	-5565045	-35588923	hsa-mir-223	407008	ENSG00000207939	miRNA	miRBase:MI0000300
MI0005566	0.004494699	1.76E-04	up	18421482	18421482	4203317	3165453	-1632268	24811897	23240423	0	-0.8100014	-0.6620836	0.92844677	-0.13053894	-0.04294014	-44136276	-2109847	-27131877	-54136276	-35556464	hsa-mir-374b	100126317	ENSG00000212027	miRNA	miRBase:MI0005566
chr16.trna27	0.004502318	4.18E-04	up	10888786	10888786	34447713	0.20163393	-10740004	30487595	11699252	-0.23446512	-15145731	-18624964	-0.8624964	-1	0	-5321928	-2321928	-3	-4321928	-3321928	trna27			tRNA
ENSG00000251806	0.005898595	5.74E-04	up	159874325	159874325	39988663	17048721	0	37257414	36252708	-15145731	-0.3400755	-10892673	-11202941	-0.3400755	-10291462	-38365011	-30588934	-4321928	-3643856	-3321928	SNORD119	100113378	ENSG00000251806	snoRNA	RFAM:RF00570
ENSG00000222370	0.006934283	7.58E-04	up	14446253	14446253	38526235	23472395	-0.3772354	36484451	17834473	-0.6704321	-1296617	-1498251	0	-0.28102016	-0.7327161	-52352166	-1498251	-32352164	-4820179	-3012824	SNORA36B	100302234|677818	ENSG00000222370	snoRNA	RFAM:RF00340
uc022aol.1	0.006934283	7.67E-04	up	114141914	114141914	6834685	3424613	0.84580517	1631505	21581392	-34113636	-22639809	-38718443	-47932343	-4628175	-61371884	-82526655	-75157003	-82526655	-10837628	-78376284	piR-35549			piRNA	DQ597485
ENSG00000263764	0.006934283	7.22E-04	up	3286848	3286848	5038633	17171574	-0.61812925	52536683	5407332	-0.40053797	0	-0.9569311	-0.45943165	0.25938654	-10901976	-4044394	-3044394	-34594314	-4044394	-6044394	SNORD43	26807	ENSG00000263764	snoRNA	RFAM:RF00221
MI0000298	0.010622487	0.001222056	up	112145	112145	34872935	28086681	-0.19350433	17815075	19719648	-0.86471653	-16408529	-30721588	0	-14365358	-0.1298132	-40991817	-29091911	-36059818	-46102953	-2599537	hsa-mir-221	407006	ENSG00000207870	miRNA	miRBase:MI0000298
MI0000087	0.010783763	0.001288326	up	12908717	12908717	36902738	37769794	-0.21192455	31917572	24917545	-14111948	0	-1094471	-0.3762045	-0.86047935	-14254322	-37835803	-29867435	-29588642	-41904902	-24912977	hsa-mir-29a	407021		miRNA	miRBase:MI0000087|RFAM:RF00074
MI0000074	0.010856329	0.001345032	down	6035706	-6035706	-25935225	0.09745884	-35493088	12444506	-13394613	-11424913	0.19962978	-0.8455095	0	-12868814	-20037394	13949823	25520172	14615793	0.79359627	24525118	hsa-mir-19b-1	406980	ENSG00000215417	miRNA	miRBase:MI0000074
MI0000075	0.011361964	0.001457951	down	59562283	-59562283	-2574399	0.07267761	-3614109	11979704	-1373951	-11573563	0.19639683	-0.80255413	0	-12892399	-19904146	13608322	2522725	1433404	0.7612848	24134588	hsa-mir-19b-2	406981	ENSG00000207812	miRNA	miRBase:MI0000075
uc021ybm.1	0.012091619	0.001605082	up	14606395	14606395	71904564	4368227	16078224	46749153	21269245	-3070835	-4383425	-48140597	-4530267	-5637182	0	-8337622	-6752659	-70156937	-9337622	-9337622	piR-57125			piRNA	DQ590013
MI0000736	0.013363126	0.001951253	up	6115123	6115123	26123815	2227913	0	13423548	22740002	-0.6772375	-12091684	-14286385	-0.16978264	-0.044322968	-11439705	-25838242	-2179636	-23242073	-39973454	-13913212	hsa-mir-30c-1	407031		miRNA	miRBase:MI0000736
MI0000239	0.013363126	0.001851794	up	10684361	10684361	34174287	24866934	0	26436672	17814455	-14778786	-12137461	-12526655	-16527529	-0.46803093	-24582496	-4298469	-2566165	-25522256	-5004738	-34713058	hsa-mir-197	406974	ENSG00000207709	miRNA	miRBase:MI0000239
chr16.trna34	0.013363126	0.001927962	up	8518998	8518998	30906837	19922061	-0.2957387	41103253	0.82149935	-1089797	-16100535	-0.88070107	0.5973458	-0.5725789	-10506263	-28135872	-20766215	-30506263	-3688056	-28135872	trna34			tRNA
MI0025240	0.01453954	0.002251699	up	8873277	8873277	3149467	22274103	0	2787106	3154201	-0.5501971	-0.6026645	-0.8981204	-0.45066166	-0.14809847	-11876268	-4357552	-0.6026645	-3035624	-3035624	-25501971	hsa-mir-7704			miRNA	miRBase:MI0025240
MI0000254	0.01453954	0.002205423	up	6049142	6049142	25967305	2230404	0	13338099	2274891	-0.722599	-12540197	-14770164	-0.1971569	-0.068870544	-11458101	-2582305	-21781168	-23303108	-40202794	-13858252	hsa-mir-30c-2	407032	ENSG00000199094	miRNA	miRBase:MI0000254
MI0003639	0.015470961	0.002464401	up	106513815	106513815	34129686	34027867	-14551945	2494491	14266591	-17369657	0	-20170736	-0.03435135	-14093909	-19175377	-3602036	-2885829	-25514097	-48244286	-38244283	hsa-mir-625	693210	ENSG00000207781	miRNA	miRBase:MI0003639
MI0003185	0.017033355	0.002788647	down	34649465	-34649465	-17928331	0.016952515	-23321967	-0.21671963	0	-0.29824924	-1626482	-18176236	0.62199974	0.23258781	-0.8176236	12811108	15375805	14328327	-0.07705593	16710205	hsa-mir-501	574503		miRNA	miRBase:MI0003185
MI0022688	0.017446391	0.002933464	up	6980453	6980453	28033206	0.2737608	0	0.0631938	11138201	-19786263	-30660892	-34811265	-14811268	-24811265	-26066575	-5066089	-37441611	-28961642	-4066089	-5066089	hsa-mir-6842			miRNA	miRBase:MI0022688
MI0003642	0.017662218	0.003047905	up	9580776	9580776	32601426	1995183	0.27897596	0.7019186	24471378	-1099536	-2141356	-2421464	0	-10193653	-0.27462244	-36438563	-19068909	-16438565	-6228819	-36438563	hsa-mir-628	693213		miRNA	miRBase:MI0003642
MI0000683	0.017780669	0.003345067	up	591501	591501	25643806	-0.36696625	0	23829098	15742149	-14089985	-10154457	-18679667	0.6057606	-18376989	-11734209	-40818872	-1277915	-30584283	-32847042	-26727748	hsa-mir-181b-2	406956	ENSG00000207737	miRNA	miRBase:MI0000683|RFAM:RF00076
MI0000805	0.017780669	0.003359342	up	12279686	12279686	36182017	22612686	-0.008743286	5129977	25039644	-0.5091572	0	-12756672	-13706875	-0.06299877	-20747547	-30031166	-2925377	-27392502	-45633326	-25633326	hsa-mir-342	442909		miRNA	miRBase:MI0000805
MI0000265	0.017780669	0.003383048	down	10135339	-10135339	-33413224	-12630343	-45849624	-0.3370347	-35849624	-0.061400414	0	-11255307	18413024	-12630343	0.58496284	35130696	3741467	23457751	0.58496284	16244912	hsa-mir-7-3	407045	ENSG00000207630	miRNA	miRBase:MI0000265|RFAM:RF00053
MI0000066	0.017780669	0.003382044	up	9532758	9532758	32528937	14854264	0	2607781	27838664	-19875088	-26755648	-15975623	-0.7794008	-1716207	-19385996	-4038135	-29385993	-3675565	-42605276	-32605274	hsa-let-7e	406887	ENSG00000198972	miRNA	miRBase:MI0000066|RFAM:RF00027
MI0000270	0.017795114	0.00347349	up	578482	578482	2532272	-0.41645622	0	23113928	15553436	-14278612	-10301018	-18763618	0.6172266	-18505526	-11508999	-4059366	-1255394	-30593662	-32621832	-26591868	hsa-mir-181b-1	406955	ENSG00000207975	miRNA	miRBase:MI0000270|RFAM:RF00076
MI0003581	0.017795114	0.003700754	up	1095979	1095979	34541483	32420745	0.7734914	0.96883917	2206451	-15849624	-2622437	-2410933	-0.6609111	-0.9161682	-11154771	-45484366	-22265086	-30630097	-58703647	-2622437	hsa-mir-574	693159	ENSG00000207944	miRNA	miRBase:MI0003581
MI0000264	0.017795114	0.003654661	down	9903635	-9903635	-33079581	-10588934	-4643856	-0.32192802	-3643856	-0.120294094	0	-11844244	17824087	-1321928	0.52606916	3454176	36825733	22986584	0.52606916	15849628	hsa-mir-7-2	407044	ENSG00000207703	miRNA	miRBase:MI0000264|RFAM:RF00053
MI0000814	0.017795114	0.003547355	up	8896285	8896285	3153203	27999754	0	34964256	25676847	-0.4854269	-0.28379297	-0.34792328	-0.41503763	-0.6374297	-163743	-4807355	-32223926	-13479233	-22223923	-163743	hsa-mir-338	442906		miRNA	miRBase:MI0000814
MI0000060	0.01859324	0.004039948	up	41795983	41795983	20633643	-0.631937	-26372156	-0.36271	0.064058304	-0.3297224	-15322905	-17542944	1531765	0.031115532	0.050902367	-31029587	-15672636	-20631504	-39952202	-2373393	hsa-let-7a-1	406881	ENSG00000199165	miRNA	miRBase:MI0000060|RFAM:RF00027
MI0000061	0.01859324	0.004036439	up	42014384	42014384	20708833	-0.64341354	-26421547	-0.3688469	0.06021881	-0.29308414	-1495656	-17170391	15749254	0.07121658	0.057682037	-30907583	-15570621	-20551434	-39866257	-23629026	hsa-let-7a-2	406882	ENSG00000198975	miRNA	miRBase:MI0000061|RFAM:RF00027
MI0000062	0.01859324	0.004113549	up	4168086	4168086	2059385	-0.633749	-26419573	-0.36267853	0.062469482	-0.32876205	-15315981	-17531509	15325956	0.032622337	0.053105354	-3099472	-15629568	-2059043	-3991353	-23696518	hsa-let-7a-3	406883	ENSG00000198986	miRNA	miRBase:MI0000062|RFAM:RF00027
MI0003610	0.018634878	0.004205216	up	5266901	5266901	23969543	15187287	-21154773	11699247	13763757	-0.6560459	-0.02801466	0	0.97198534	0.20645046	-17004399	-3378512	-0.893085	-1612977	-41154776	-1612977	hsa-mir-598	693183		miRNA	miRBase:MI0003610
chr1.trna9	0.019311829	0.004670989	up	4395488	4395488	21360233	20821495	-15405684	0.0874629	13750396	-11420188	-2192645	-10931096	-0.47643805	-10458035	0.022367954	-3	-1356144	-2678072	-3192645	-24150374	trna9			tRNA
chr2.trna3	0.019311829	0.005554287	up	33690846	33690846	17523566	15025	-21699252	0.61143446	0.58496237	-0.1255312	-12630346	0	-0.04064226	-0.52606916	0.6629648	-28479972	-0.58496284	-20000002	-20000002	-17104936	trna3			tRNA
MI0000083	0.019311829	0.005205973	up	55522885	55522885	24730825	0.5088005	-1357502	0.86377525	15073814	-1779108	-1960865	-29001675	0	-18878145	-0.25557518	-43177176	-13663425	-30669632	-4229149	-30157785	hsa-mir-26a-1	407015		miRNA	miRBase:MI0000083
ENSG00000222627	0.019311829	0.004462594	up	18267265	18267265	4191189	42069836	17889767	397583	70604906	0.6504159	0	-0.113955975	-0.8119273	-0.74919176	448901	-16599245	-29818525	-17802186	-19818525	-23037806	RNU2-37P		ENSG00000222627	snRNA	RFAM:RF00004
ENSG00000222626	0.019311829	0.005492711	up	18500204	18500204	42094693	42079725	17995071	50510197	70902805	0.6504159	0	-0.09432697	-0.74919176	-0.6890707	44849377	-14457994	-29818525	-17802186	-16599245	-23037806	RNU2-48P		ENSG00000222626	snRNA	RFAM:RF00004
MI0000477	0.019311829	0.00499924	up	9246685	9246685	32089362	35954418	-0.9823332	31457253	0.3747053	0	-0.49620342	-11917315	-0.75323296	-23097143	-29312706	-33755283	-26590004	-35665932	-31442032	-40736637	hsa-mir-146a	406938	ENSG00000253522	miRNA	miRBase:MI0000477
chr6.trna175	0.019311829	0.005536821	up	4041205	4041205	20147855	-13785119	-14780474	-0.40275908	0	0.9813843	-0.1979394	0.23815966	18438807	16512356	16094155	-22854023	-0.33120584	-12410083	-21979394	-25849626	trna175			tRNA
chr6.trna174	0.019311829	0.005507099	up	54370275	54370275	24428182	28624964	-0.60145044	19328856	16280313	-0.60145044	0	-2	-12895064	-10671144	-13719687	-26520767	-2	-26520767	-22895067	-2874469	trna174			tRNA
chr6.trna173	0.019311829	0.005399427	up	5455491	5455491	2447709	28624964	-0.55254126	19328856	16280313	-0.60145044	0	-2	-12895064	-10671144	-13719687	-26520767	-2	-26520767	-22895067	-2874469	trna173			tRNA
chr6.trna130	0.019311829	0.005399427	up	5455491	5455491	2447709	28624964	-0.55254126	19328856	16280313	-0.60145044	0	-2	-12895064	-10671144	-13719687	-26520767	-2	-26520767	-22895067	-2874469	trna130			tRNA
MI0000448	0.019311829	0.005352963	up	47273865	47273865	22410429	15592728	-13987751	-0.5397215	0.7908478	0.29952145	-0.48567486	-15022926	11951666	0.38189983	158951	-34538527	0	-26859179	-31049576	-10156097	hsa-mir-130a	406919	ENSG00000208009	miRNA	miRBase:MI0000448
MI0000750	0.019311829	0.005161804	up	56028976	56028976	24861732	0.5337944	-13318253	0.88832474	15325928	-17783499	-19612198	-2895481	0	-18812847	-0.23646736	-4317544	-13652315	-30675354	-42250013	-30205116	hsa-mir-26a-2	407016		miRNA	miRBase:MI0000750
ENSG00000222726	0.019311829	0.005068442	up	17828833	17828833	41561403	4204014	17889767	39547853	70567923	0.63873386	0	-0.1744976	-10183783	-0.7802186	4475939	-16599245	-29818525	-17802186	-19818525	-23037806	RNU2-7P		ENSG00000222726	snRNA	RFAM:RF00004
MI0000804	0.019311829	0.004989236	up	8439159	8439159	30770993	16862459	0	0.7390623	19465609	-2548699	-35183253	-27457356	-2548699	-18178854	-23753672	-4933363	-35183253	-39333625	-4295933	-4295933	hsa-mir-328	442901	ENSG00000207948	miRNA	miRBase:MI0000804
ENSG00000252906	0.020117028	0.006052911	up	5250279	5250279	2392394	13850679	-0.36528444	11572142	105128	-10384741	-12937312	-3547488	0.4315524	-0.36528444	0	-4078003	-11604648	-3	-28556104	-21604648	SCARNA3	677679	ENSG00000252906	snoRNA	RFAM:RF00565
ENSG00000223001	0.020117028	0.006039863	up	16690453	16690453	4060951	41748643	17634377	50540767	70583596	0.66015005	0	-0.111031055	-0.48186874	-0.6674247	44667	-13856535	-2252387	-1816288	-163941	-2252387	RNU2-61P		ENSG00000223001	snRNA	RFAM:RF00004
MI0000079	0.020117028	0.005986857	up	25462572	25462572	4670306	23759136	0	2032837	24425564	-39835768	-39061723	-4724334	-35293179	-41393714	-4244341	-751283	-5089618	-5686859	-79722614	-59278674	hsa-mir-23a	407010	ENSG00000207980	miRNA	miRBase:MI0000079
MI0000803	0.02026556	0.006187273	up	8774096	8774096	31332505	2388772	0.20744228	15447454	17220154	-19560566	-0.818553	-2351985	-18450251	-25124497	-35999126	-45999126	-2899473	-2899473	-45999126	-42779846	hsa-mir-330	442902		miRNA	miRBase:MI0000803
MI0003815	0.021001747	0.006601449	up	11125278	11125278	34757695	26229305	13334241	15655975	26690273	-1643856	-3321928	-2643856	-19434164	-15563931	-10588937	-40588937	-21844244	-4643856	-5643856	-28365011	hsa-mir-1301	100302246	ENSG00000221445	miRNA	miRBase:MI0003815
MI0000439	0.021001747	0.00673449	up	3315875	3315875	50513177	25586233	0	0.6991577	30944033	-50577836	-52663703	-55882983	-42504287	-41435137	-46707606	-84362955	-60577836	-63659062	-79508686	-77582235	hsa-mir-23b	407011		miRNA	miRBase:MI0000439
ENSG00000222276	0.021001747	0.006545332	up	17546728	17546728	413313	42069836	18047438	5049366	7089073	0.62695694	0	-0.15403366	-0.9462285	-0.7188182	4480036	-14457994	-2844349	-17802186	-16599245	-22163177	RNU2-33P		ENSG00000222276	snRNA	RFAM:RF00004
chr16.trna8	0.021001747	0.00678375	up	29553795	29553795	15633434	-11520028	-20740004	-0.79836607	0	-0.8624964	-21520028	-15670404	0.053111553	0.053111553	0.64385605	-3514573	-19296107	-14639468	-2514573	-2321928	trna8			tRNA
MI0003834	0.022218885	0.00727521	up	5165677	5165677	23689575	28586102	0	27278051	24588776	-0.39689016	-0.08784342	-13341546	-0.27403355	-0.58496284	-15488935	-22740335	-1934547	-20061002	-1981853	-17389965	hsa-mir-769	768217	ENSG00000211580	miRNA	miRBase:MI0003834
MI0003190	0.023188164	0.007695187	up	77436304	77436304	295301	25849628	0.74781275	22607641	25940075	-0.7737241	-25579956	-17279205	-0.6835265	-0.9205656	-19205656	-47279205	-16404576	-29205656	-34059925	-2268489	hsa-mir-505	574508		miRNA	miRBase:MI0003190
ENSG00000222293	0.023350762	0.007949192	up	13908682	13908682	37979138	38767767	-0.10535288	59610624	46217422	-0.2428565	0.17218113	-0.08365774	-0.9402933	-18278189	31834087	-3149747	-18278189	-16903152	-25647843	-24493072	RNU2-36P		ENSG00000222293	snRNA	RFAM:RF00004
MI0003676	0.023350762	0.007955791	up	1452861	1452861	38608248	0.9122844	1160891	0	31120439	-4305808	-40163016	-29521713	-20494685	-40163016	-2617752	-5890771	-41538053	-51538053	-74757333	-40163016	hsa-mir-654	724024	ENSG00000207934	miRNA	miRBase:MI0003676
MI0014186	0.024399068	0.008420917	down	5909519	-5909519	-25630407	-10000002	-21699252	-18479972	-18479972	0.95935774	0.35363674	0	25305147	19593577	12895064	11520028	432593	28744688	2222392	23536367	hsa-mir-3158-1	100422900		miRNA	miRBase:MI0014186
ENSG00000208317	0.0264277	0.009238001	up	16054483	16054483	40049043	-0.56704044	-3	5628628	41699247	-0.277534	0.07038927	-17369654	0	-2321928	-2152003	-37369657	-3	-5321928	-5321928	-27369654	SNORD78	692198	ENSG00000208317	snoRNA	RFAM:RF00592
MI0014187	0.026574975	0.00940707	down	5973678	-5973678	-25786195	-10000002	-21699252	-21699252	-18479972	1	0.35363674	0	25579953	19798217	12895064	11520028	4313891	28634977	2222392	23378696	hsa-mir-3158-2	100423033		miRNA	miRBase:MI0014187
MI0000816	0.029291827	0.010498398	up	9017494	9017494	31727266	0.98790836	0.37057495	0	16117134	-4319741	-2582775	-39047031	-13142862	-44099383	-24814916	-555678	-39047031	-39047031	-6364135	-4154681	hsa-mir-335	442904		miRNA	miRBase:MI0000816
MI0010629	0.029667841	0.010764438	up	37393699	37393699	19027952	15391588	0.044394016	0.95419645	184549	-0.75207233	-1678072	-24150374	-0.19264507	-0.24511242	0	-3	-14150374	-1678072	-2678072	-11926451	hsa-mir-2110	100302224	ENSG00000238742	miRNA	miRBase:MI0010629
MI0005561	0.030263942	0.011191576	up	7128748	7128748	28336487	39068909	26836967	17655349	4106432	-0.5145731	-0.8624964	-1321928	0	-12344651	-0.11247444	-27369654	-1321928	-12344651	-2152003	-2514573	hsa-mir-877	100126314		miRNA	miRBase:MI0005561
MI0000542	0.030263942	0.011248545	up	29788442	29788442	15747527	0.8829241	-0.9371319	0.9082718	10693035	-0.6307659	-1109788	-1441535	0.9148836	0.2018137	0.5464506	-2085392	-0.610054	-28282337	-18154097	-0.3324604	hsa-mir-320a	407037	ENSG00000208037	miRNA	miRBase:MI0000542
chr12.trna13	0.030643165	0.011525084	up	43052983	43052983	21061132	0.74723387	-3485427	0.9205656	-0.8531585	-0.7629609	-0.7629609	-0.16349888	0.5145731	0.28010798	-0.90046453	-32223923	-13479233	-19004643	-4807355	-14854269	trna13			tRNA
MI0000760	0.031313155	0.011915625	up	6273952	6273952	26493745	28359156	0	18856764	25718775	-16414156	-14292183	-27911625	-1090723	-13817711	-1420475	-36212373	-21116824	-27467685	-3581709	-2416123	hsa-mir-361	494323		miRNA	miRBase:MI0000760
MI0001445	0.031524304	0.012135462	up	27329595	27329595	1450464	0.9645653	0	0.19214344	11065197	-0.63744736	-14075108	-17170334	0.79604816	-0.18749332	0.61153126	-23413258	-0.23640251	-12917385	-20372467	-14849453	hsa-mir-423	494335		miRNA	miRBase:MI0001445
MI0000749	0.032709498	0.013025906	down	25766358	-25766358	-13654886	0.7290497	-2623437	-0.038887024	-0.026046753	-0.694314	-0.58994293	-14438477	-0.003721237	-0.8718767	-0.8115797	0	18805647	0.34100533	0.21799469	12005768	hsa-mir-30e	407034		miRNA	miRBase:MI0000749
MI0000438	0.032709498	0.012784705	up	32928221	32928221	17193246	0.946455	-14658766	0.9924307	0.6122885	0.52560234	-0.95053196	-0.8164711	13943396	0.9312868	0.67737293	-23163471	0.4506607	-0.92588806	-308049	-13011103	hsa-mir-15b	406949		miRNA	miRBase:MI0000438
chr17.trna16	0.032709498	0.012962277	up	42581315	42581315	20902205	28029628	-0.5545888	19689732	16933389	-0.6476984	0	-19696262	-12326608	-0.91073275	-0.74723387	-22326608	-10310268	-23846638	-18541491	-27472339	trna16			tRNA
ENSG00000243560	0.033086553	0.013322462	down	19277704	-19277704	-42688613	20776663	11628146	-0.49825096	2713151	-4235216	-6820179	-4498251	-52352166	-32352164	-13283257	21046333	33659353	26535263	14229946	18487062	AC093503.1		ENSG00000243560	scRNA_pseudogene	RFAM:RF00017
MI0000483	0.035778433	0.014564672	down	23914027	-23914027	-12578571	0.3566742	-17231998	0	0.10085487	-13507948	-16136732	-2134038	0.099214554	-10753727	-0.5688896	-0.059199333	14503651	0.065582275	0.075261116	0.8026638	hsa-mir-186	406962		miRNA	miRBase:MI0000483
MI0000086	0.036837786	0.015304356	up	848685	848685	30852292	0.58579063	0	10144291	14170046	-385881	-41074886	-4883057	-30108128	-3566028	-3273847	-59583454	-45177727	-4322757	-5811504	-4657176	hsa-mir-28	407020		miRNA	miRBase:MI0000086
MI0000462	0.036837786	0.015321911	up	6031677	6031677	2592559	19259996	0	24253063	20153751	-22223923	-14854269	-2129283	-0.7717309	-2129283	-18813553	-3321928	-3321928	-35443203	-4129283	-0.7717309	hsa-mir-152	406943		miRNA	miRBase:MI0000462
MI0000093	0.03869959	0.016267527	up	27079258	27079258	14371881	-0.15154457	-13311129	0	-0.18081474	0.8580723	0.21985817	-0.28228855	20021954	14403057	12736988	-20003004	0.07997894	-0.7784662	-19740181	-0.58895016	hsa-mir-92a-1	407048	ENSG00000215417	miRNA	miRBase:MI0000093
MI0001446	0.0390707	0.016596403	up	31416304	31416304	16515135	0.70043945	-17104936	22895064	-0.26303482	20540767	0.42998743	15443201	14299874	0.95935774	0.13385534	-20824623	-0.311944	-0.38856554	-17104936	0.019899368	hsa-mir-424	494336	ENSG00000223749	miRNA	miRBase:MI0001446
ENSG00000222328	0.039251324	0.016941788	up	13989093	13989093	38062305	36232824	0	70726013	38632545	-12810202	-10388193	-1410788	-12503233	-24278617	16816578	-3296617	-1987289	-2820179	-3820179	-2690896	RNU2-2P	26855|6066	ENSG00000222328	snRNA	RFAM:RF00004
MI0015903	0.039251324	0.017020486	up	36792312	36792312	18794043	12129936	-24594316	11552782	0.8624964	15178485	0.6698513	-0.552541	13985496	17693872	-0.45943165	-21375036	0.1844244	-21375036	-24594316	-0.28950644	hsa-mir-500b	100422911		miRNA	miRBase:MI0015903
ENSG00000201823	0.039405856	0.017261857	up	8184553	8184553	30329037	252139	0	3092247	46811075	-15232334	-0.90098953	-12997622	-13524694	-18152599	-23727417	-36412306	-28527346	-18814936	-37431102	-25308065	SNORD48		ENSG00000201823	snoRNA	RFAM:RF00282
MI0000234	0.03990776	0.0176583	down	47104864	-47104864	-2235876	-0.7049589	-45987206	-15324059	-15505228	0.42558002	-0.39730453	-0.35503197	17383966	0.19800377	114223	10953255	3021902	13263197	11989079	17195587	hsa-mir-192	406967	ENSG00000207648	miRNA	miRBase:MI0000234
MI0005559	0.04022557	0.017976914	up	6129964	6129964	26158786	2095086	0.8210926	0.51790047	24241705	-23488326	-27358556	-33659062	-15882983	-17138295	-24006715	-37138295	-24362955	-4003336	-4173261	-29002423	hsa-mir-744	100126313		miRNA	miRBase:MI0005559
MI0003685	0.040678307	0.018359236	up	30259173	30259173	15973725	0.8483782	-10452509	-0.059464455	1141859	-0.7518921	-17176762	-17988129	0.3671322	-0.5328007	0.52787685	-26091518	0	-18107858	-33253589	-17518921	hsa-mir-421	693122	ENSG00000202566	miRNA	miRBase:MI0003685
MI0000815	0.04097451	0.018734558	up	36948638	36948638	18855212	21668196	0.18603706	17572985	23892117	-0.3572607	-16811776	-15664663	-0.34538746	-0.65163326	-0.9127197	-24860473	-0.69618034	-15035348	-2246377	-20031056	hsa-mir-339	442907		miRNA	miRBase:MI0000815
MI0000077	0.04097451	0.01903683	up	41952167	41952167	20687454	0.6266775	-30236673	23965902	0.5418396	-17523165	0	-11169395	-0.3919506	-20095778	-17458582	-33382902	-1572648	-2917798	-39259882	-18266039	hsa-mir-21	406991	ENSG00000199004	miRNA	miRBase:MI0000077
MI0000482	0.04097451	0.019024016	down	4426074	-4426074	-21460276	-0.8322725	-374504	-0.013236046	-0.58826065	0.56950855	-0.14543056	0.058102608	24951181	11390991	17585421	18828287	35382843	21430817	11638126	2350196	hsa-mir-185	406961	ENSG00000208023	miRNA	miRBase:MI0000482
ENSG00000207280	0.04124779	0.019346308	up	52496543	52496543	23922224	0.67611027	0.59537935	10386806	16761107	-30641303	-17686744	-28231223	-23536367	-2716207	-30641303	-29385993	-29385993	-3523562	-49385996	-3523562	SNORD20	6082	ENSG00000207280	snoRNA	RFAM:RF00217
MI0003839	0.041471444	0.01963471	up	31822333	31822333	16700397	13719687	-0.62803125	1090455	15736027	0	-15514097	-1885829	0.8290138	-0.18057203	12199655	-22394657	-0.28010798	-2602036	-16545033	-0.65450335	hsa-mir-320b-2	100313769		miRNA	miRBase:MI0003839
chr11.trna12	0.042250033	0.020190282	up	25124605	25124605	13291008	0.5305147	-19475327	0	0.19930887	0.41503763	0.70454407	13325753	0.6713772	0.9175377	14930401	-2169925	0.33257532	-0.7548876	-0.94753265	-0.94753265	trna12			tRNA
MI0005532	0.043735452	0.021480687	up	47013493	47013493	2233075	26596603	0	15849628	27369661	-14646683	-19385991	-25235617	-10641303	-11085243	-10210614	-24080846	-31085243	-24080846	-21085243	-22016337	hsa-mir-874	100126343		miRNA	miRBase:MI0005532
MI0000472	0.043735452	0.021468362	up	71593885	71593885	28398364	0.7005863	0.2193861	0.38071442	17806292	-367769	-41340685	-28188663	-31509423	-44728703	-264147	-53124056	-40367713	-6238405	-43508797	-3168016	hsa-mir-127	406914	ENSG00000207608	miRNA	miRBase:MI0000472
MI0000094	0.043735452	0.02144899	up	26478255	26478255	1404808	-0.16575241	-14520378	0	-0.2405777	0.87836456	0.24021149	-0.27748108	20279598	14516621	1309555	-1990591	0.13355064	-0.75723743	-19496918	-0.5741186	hsa-mir-92a-2	407049	ENSG00000208034	miRNA	miRBase:MI0000094
ENSG00000199753	0.04399572	0.02180319	up	1063697	1063697	34110153	16571484	0	27663727	4735811	-26659698	-27798605	-38006191	-30889645	-21409588	-2614523	-45872154	-36899748	-40636535	-42944336	-43855815	SNORD104	692227	ENSG00000199753	snoRNA	RFAM:RF00289
MI0025242	0.044336323	0.022168161	down	20829413	-20829413	-10586221	0.15200281	-0.7914133	0.28950644	-0.048909664	-17914133	-13625703	-2321928	0.01594162	-0.60921	-0.8771434	-0.32192802	0.62708807	0.39079	0.47393084	0.45066118	hsa-mir-7706			miRNA	miRBase:MI0025242
MI0003776	0.048503764	0.0244665	up	28734415	28734415	15227796	12937312	-0.78427124	0.91205215	14551945	0	-14947648	-17842712	0.7462435	-0.25375652	10901976	-22172308	-0.25375652	-2451696	-15391588	-0.5618787	hsa-mir-320b-1	100302117	ENSG00000211543	miRNA	miRBase:MI0003776
