# Supplementary material for: Global expression of noncoding RNome reveals dysregulation of small RNAs in patients with HTLV-1–associated adult T-cell leukemia: a pilot study
Source: Infect Agent Cancer. 2021 Jan 9;16:4. doi: 10.1186/s13027-020-00343-2 (PMC7797118; doi:10.1186/s13027-020-00343-2)
Supplement: Supplementary file 5 — Additional file 5: Table S5. List of the 216 known smallRNAs differentially expressed between ASP and HC group. [file 13027_2020_343_MOESM5_ESM.xlsx]

## Sheet: Table S5
Table S5. List of the 216 known smallRNAs differentially expressed between ASP and HC group
Gene ID	p (Corr)	p	Regulation	FC (abs)	FC	Log FC	131ASY(normalized)	146ASY(normalized)	151ASY(normalized)	152ASY(normalized)	167ASY(normalized)	172ASY(normalized)	182ASY(normalized)	188ASY(normalized)	002HC(normalized)	003HC(normalized)	004HC(normalized)	005HC(normalized)	006HC(normalized)	Accession	Entrez ID	Ensembl ID	Gene Type	DB Refs
MI0009986	0.005092009	0.004416078	up	27266042	27266042	14471053	0.28010798	0.58496237	11926451	0.8365011	0.3625703	0.28010798	0.6520767	-0.8073549	-18073549	-0.34792328	-0.63742995	-22223926	-0.106915236	hsa-mir-1976	100302190		miRNA	miRBase:MI0009986
ENSG00000200181	3.05E-07	2.83E-08	up	10485187	10485187	67122087	0.4918537	30923347	32878046	16998844	10152483	33041458	23715591	3131137	-5	-40588937	-43959284	-42515388	-43584538	SNORD85	692200	ENSG00000200181	snoRNA	RFAM:RF00188
MI0015995	0.009635523	0.008782822	up	31175137	31175137	16403959	1129283	0.7548876	1129283	0.3923173	0	-0.54056835	0.95419645	0.58496237	-1678072	0	0.64385605	-2	-24150376	hsa-mir-3605	100500853		miRNA	miRBase:MI0015995
MI0000736	5.59E-06	1.98E-06	up	19574545	19574545	4290907	12022448	25400524	32234898	19819536	20998898	0.8267975	15027018	0.9879942	-25838242	-2179636	-23242073	-39973454	-13913212	hsa-mir-30c-1	407031		miRNA	miRBase:MI0000736
chr1.trna9	3.70E-05	1.83E-05	up	1288569	1288569	3687698	0	11497469	11799092	0.12928295	0.06608915	26147099	16794801	2455327	-3	-1356144	-2678072	-3192645	-24150374	trna9			tRNA
MI0000239	1.12E-06	2.39E-07	up	364686	364686	5188583	1709508	18460245	24263744	22336664	21830044	11577854	0.7402725	0.5833845	-4298469	-2566165	-25522256	-5004738	-34713058	hsa-mir-197	406974	ENSG00000207709	miRNA	miRBase:MI0000239
MI0003776	0.009436284	0.008559462	up	3176386	3176386	16673863	-16811776	0.48320913	13737307	0.48320913	-0.23537827	0.10469723	0.83588076	0.73696566	-22172308	-0.25375652	-2451696	-15391588	-0.5618787	hsa-mir-320b-1	100302117	ENSG00000211543	miRNA	miRBase:MI0003776
MI0000281	3.05E-07	2.39E-08	up	13189485	13189485	70432444	2488675	38887548	4579466	30092497	29736738	10222387	27275505	22436457	-43645725	-35165753	-37230263	-52010736	-4077691	hsa-mir-199a-2	406977	ENSG00000208024	miRNA	miRBase:MI0000281
ENSG00000208317	3.05E-07	2.75E-08	up	29078024	29078024	8183785	31538057	51375036	50736065	29164762	2867896	4956521	4228819	4947199	-37369657	-3	-5321928	-5321928	-27369654	SNORD78	692198	ENSG00000208317	snoRNA	RFAM:RF00592
ENSG00000252906	4.53E-05	2.36E-05	up	12118552	12118552	35991454	0.13577652	16408157	23008938	10963678	0.8073549	-0.41503763	13667822	0.6529393	-4078003	-11604648	-3	-28556104	-21604648	SCARNA3	677679	ENSG00000252906	snoRNA	RFAM:RF00565
MI0000270	1.75E-06	4.61E-07	up	3405724	3405724	50898895	0.71466446	27850952	28404112	27683277	17982063	15683174	30653486	2305952	-4059366	-1255394	-30593662	-32621832	-26591868	hsa-mir-181b-1	406955	ENSG00000207975	miRNA	miRBase:MI0000270|RFAM:RF00076
MI0000289	0.001749602	0.001424303	up	60798607	60798607	26040382	-0.32852268	24879837	28498173	21677494	0.8608494	10742245	23539429	1496994	-20784178	11024933	-13982239	-12527218	-12914219	hsa-mir-181a-1	406995	ENSG00000207759	miRNA	miRBase:MI0000289
MI0000735	0.01266595	0.011657157	up	3734234	3734234	19008124	-17630153	14926128	2227786	1427144	12453661	13966846	0.42177582	0.12912846	-16344309	-0.14382172	-10987644	-23237305	-0.19238758	hsa-mir-29c	407026	ENSG00000207966	miRNA	miRBase:MI0000735
MI0006442	5.59E-06	1.96E-06	up	47744904	47744904	5577275	16018858	28037024	36372023	2015871	21826363	11164589	14229946	13547468	-52352166	-1498251	-32352164	-4820179	-3012824	hsa-mir-664a	100302234		miRNA	miRBase:MI0006442
ENSG00000222370	5.59E-06	1.93E-06	up	4785706	4785706	558066	16018858	28091774	36382275	2015871	21826363	11223354	14277487	13646965	-52352166	-1498251	-32352164	-4820179	-3012824	SNORA36B	100302234|677818	ENSG00000222370	snoRNA	RFAM:RF00340
MI0003839	0.004316628	0.003724524	up	382787	382787	19365418	-15025005	0.678072	1550611	0.624032	-0.10561037	0.35879326	0.99148846	10084615	-22394657	-0.28010798	-2602036	-16545033	-0.65450335	hsa-mir-320b-2	100313769		miRNA	miRBase:MI0003839
MI0017308	0.026768958	0.02522915	up	2274901	2274901	11858037	-0.25153875	17311835	20426445	15655975	15849628	0.6040716	16959939	0.44360685	-11844244	12141252	0	0.11103153	-0.1844244	hsa-mir-4677	100616343		miRNA	miRBase:MI0017308
MI0003815	3.62E-06	1.17E-06	up	4570286	4570286	55142126	2049631	22750072	2646163	13895669	12868814	0	21110315	13673711	-40588937	-21844244	-4643856	-5643856	-28365011	hsa-mir-1301	100302246	ENSG00000221445	miRNA	miRBase:MI0003815
chr2.trna3	2.06E-04	1.35E-04	up	5024249	5024249	2328908	-1	10780025	0.58496237	0.15200281	0.5305147	0.50250006	11338553	10198994	-28479972	-0.58496284	-20000002	-20000002	-17104936	trna3			tRNA
ENSG00000239301	0.018425789	0.017039778	up	43868375	43868375	21331813	22658944	2328782	13890424	0	0.4656639	-19328856	14150376	0.9296107	-30703893	0.56187916	-0.69187737	-14854267	-16918776	AC013403.1		ENSG00000239301	scRNA_pseudogene
MI0017414	2.57E-05	1.20E-05	up	8862936	8862936	31477847	0.77760744	34118137	2716207	28791456	2514573	15849624	24594316	25501971	-0.4854269	0	-1	-18073549	-0.63742995	hsa-mir-4772	100616157		miRNA	miRBase:MI0017414
MI0000447	3.62E-06	1.15E-06	up	13857821	13857821	37926285	1749649	25071507	2973503	20680914	15010815	0.92943764	18322248	14158974	-2623344	-0.94262266	-10243063	-2623344	-23888788	hsa-mir-128-1	406915		miRNA	miRBase:MI0000447
MI0000267	4.81E-05	2.57E-05	up	58993177	58993177	2560548	21610904	2203012	21252007	14865584	12269149	14808898	0.59023714	0	-0.9842329	-16498137	-0.8073549	-0.8073549	-15077949	hsa-mir-10b	406903	ENSG00000207744	miRNA	miRBase:MI0000267|RFAM:RF00104
MI0025240	4.23E-07	5.32E-08	up	7112715	7112715	61523285	28470187	4070808	35311913	38927464	33077836	2977838	3417235	34433475	-4357552	-0.6026645	-3035624	-3035624	-25501971	hsa-mir-7704			miRNA	miRBase:MI0025240
ENSG00000223249	6.29E-06	2.31E-06	up	3001149	3001149	4907443	0	21739779	19441471	0.4906354	0.905673	0.51639843	0.45777082	2706048	-53037806	-24457994	-33037806	-36033409	-4133856	Y_RNA		ENSG00000223249	scRNA	RFAM:RF00019
MI0000084	2.16E-06	6.01E-07	up	24676157	24676157	4625046	10531521	22165422	1992343	22902775	19059076	0.98038006	15087948	0.3163557	-39716291	-14266005	-30913124	-3947051	-30237904	hsa-mir-26b	407017		miRNA	miRBase:MI0000084
ENSG00000207280	1.24E-06	2.80E-07	up	3663056	3663056	5194976	0	20117135	21130624	13156419	11837974	28858294	11130629	23560214	-29385993	-29385993	-3523562	-49385996	-3523562	SNORD20	6082	ENSG00000207280	snoRNA	RFAM:RF00217
ENSG00000202400	8.15E-06	3.18E-06	up	21025354	21025354	77159863	12075953	50017877	41819606	29549346	20698438	67757277	39235864	66080346	-4169925	-29772801	-30703895	-4392318	-35178485	SNORD82	25826	ENSG00000202400	snoRNA	RFAM:RF00158
MI0000727	8.15E-06	3.21E-06	up	10467116	10467116	3387792	10650692	20486403	24085026	17023764	10973759	0.60757065	14132376	10143204	-2670178	-0.94701815	-10401278	-27648149	-24186392	hsa-mir-128-2	406916		miRNA	miRBase:MI0000727
MI0000083	5.41E-07	8.37E-08	up	55405136	55405136	5791948	17774639	29842548	3599699	29113998	28598785	21974983	2431755	19801121	-43177176	-13663425	-30669632	-4229149	-30157785	hsa-mir-26a-1	407015		miRNA	miRBase:MI0000083
ENSG00000251986	2.81E-06	8.33E-07	up	1572588	1572588	39750688	0.6629653	23098555	15949469	13098555	0.6048622	11429582	11015382	11015382	-4	-18845227	-15849624	-32630343	-29999998	Y_RNA		ENSG00000251986	scRNA	RFAM:RF00019
MI0000465	6.45E-05	3.66E-05	up	8008016	8008016	30014448	22217255	19696484	28182526	21449032	22637157	0	2144003	11566334	-20161657	-0.080379486	-1057066	-16300039	-10243073	hsa-mir-191	406966	ENSG00000207605	miRNA	miRBase:MI0000465
MI0000433	0.001749602	0.001424455	up	35278986	35278986	1818809	-0.030491829	15016413	16081123	17158203	14365664	12917652	0.82752323	-0.16114616	-1276844	0.23783302	-0.98270893	-1822032	-0.13167381	hsa-let-7g	406890		miRNA	miRBase:MI0000433
ENSG00000212452	9.99E-07	1.81E-07	up	22144533	22144533	7790807	17754846	4544805	4003179	30724082	25360532	62873597	34091916	55700345	-38244283	-3602036	-3602036	-48244286	-3602036	SNORD69	692109	ENSG00000212452	snoRNA	RFAM:RF00574
ENSG00000222627	0.0010116	7.70E-04	up	5030289	5030289	23306413	11140718	0.63873386	10885367	-0.6890707	-13037806	-12593865	0.905673	10181475	-16599245	-29818525	-17802186	-19818525	-23037806	RNU2-37P		ENSG00000222627	snRNA	RFAM:RF00004
ENSG00000201778	3.18E-06	9.99E-07	up	11809955	11809955	68838596	0.88481903	36430454	23706493	0.23855019	0	0.4365902	2390396	3568903	-6138172	-3684167	-52572346	-5569252	-5312377	Y_RNA		ENSG00000201778	scRNA	RFAM:RF00019
MI0000438	0.0379181	0.036240306	up	25051386	25051386	13248904	-0.75101376	0.58756924	0.90285873	-0.13164425	0	-12351236	0.35378265	-0.6043844	-23163471	0.4506607	-0.92588806	-308049	-13011103	hsa-mir-15b	406949		miRNA	miRBase:MI0000438
ENSG00000212158	6.77E-08	2.18E-09	up	1834379	1834379	7519148	2224286	41610584	37182817	29548807	20546446	4321398	36173058	4476449	-4387023	-32294812	-39999995	-4387023	-4387023	SNORD66	692107	ENSG00000212158	snoRNA	RFAM:RF00572
ENSG00000238942	2.11E-05	9.51E-06	up	53542297	53542297	5742607	31043367	54802656	483996	41375036	38797064	7910493	44436064	7343053	-0.8365011	-0.1844244	-0.7369654	-10588934	-0.1844244	SNORD2		ENSG00000238942	snoRNA	RFAM:RF01299
ENSG00000200320	2.70E-04	1.82E-04	up	64273634	64273634	2684227	0	1449307	13439541	0.54748774	-0.17687798	11324501	0.9142699	12768402	-270044	-0.3785119	-0.7935493	-2378512	-31154776	SNORA63		ENSG00000200320	snoRNA	RFAM:RF00092
MI0000086	6.72E-08	6.45E-10	up	9921976	9921976	66325555	15332212	20717306	22993793	16592531	113101	0.68034935	20125818	12448282	-59583454	-45177727	-4322757	-5811504	-4657176	hsa-mir-28	407020		miRNA	miRBase:MI0000086
MI0003581	1.48E-05	6.42E-06	up	28534233	28534233	4834622	22250323	13145108	18575559	12117848	17698798	0	0.5725789	0.3964219	-45484366	-22265086	-30630097	-58703647	-2622437	hsa-mir-574	693159	ENSG00000207944	miRNA	miRBase:MI0003581
ENSG00000201786	3.06E-06	9.21E-07	up	15274987	15274987	39330993	0.6244912	2228819	15749087	12976809	0.5443206	12094536	10588937	0.95419645	-4	-18845227	-15849624	-32630343	-29999998	Y_RNA		ENSG00000201786	scRNA	RFAM:RF00019
MI0003589	0.001964915	0.001643225	up	6679479	6679479	27397356	-0.4033556	19911761	21816068	13973355	11816068	0.6197281	0.47533798	0.06871271	-4357552	-1035624	-11096244	-2187627	-0.31315804	hsa-mir-582	693167		miRNA	miRBase:MI0003589
uc021ybm.1	3.48E-07	4.01E-08	up	7406994	7406994	9532744	-0.70099735	27709026	13506289	0.36108303	0.3170147	24494648	11299839	33339195	-8337622	-6752659	-70156937	-9337622	-9337622	piR-57125			piRNA	DQ590013
MI0005532	2.75E-07	1.83E-08	up	21653118	21653118	4436503	0.6329427	25061855	29054966	2	20462942	19082842	21675997	17494569	-24080846	-31085243	-24080846	-21085243	-22016337	hsa-mir-874	100126343		miRNA	miRBase:MI0005532
MI0003591	5.37E-04	3.78E-04	up	69419203	69419203	27953348	19290953	18798122	3060071	20078297	25357141	-0.9441719	20344267	10492039	-0.72393894	-0.9593582	-0.82116127	-19068909	-1095336	hsa-mir-584	693169		miRNA	miRBase:MI0003591
MI0000459	5.68E-04	4.10E-04	up	28350577	28350577	15033782	0.33495617	0.836154	13799543	10751104	0.45564175	0	0.21630096	0.2253313	-12057114	-0.82890606	0.1407032	-14021311	-13936901	hsa-mir-143	406935	ENSG00000208035	miRNA	miRBase:MI0000459
MI0000461	8.72E-06	3.47E-06	up	19580284	19580284	429133	15734668	18838067	2229735	0.6844983	0.25153875	0	12223926	14964261	-35849624	-29328856	-20703893	-4807355	-2222392	hsa-mir-145	406937	ENSG00000269936	miRNA	miRBase:MI0000461
MI0000786	2.62E-06	7.53E-07	up	11800644	11800644	35607936	0.78150463	20087538	28550596	2015482	15135078	10507174	25120163	17654715	-2343914	-0.89780617	-1934968	-21401672	-14230423	hsa-mir-378a	494327		miRNA	miRBase:MI0000786
ENSG00000222626	0.0013761	0.001071653	up	49186606	49186606	22982655	11880727	0.69621944	10885367	-0.6313553	-12593865	-11744976	1	12040143	-14457994	-29818525	-17802186	-16599245	-23037806	RNU2-48P		ENSG00000222626	snRNA	RFAM:RF00004
MI0000477	6.72E-08	1.59E-09	up	16849726	16849726	4074653	0.8722048	0.7825613	0.86069965	0.7382803	11406355	0.13027763	0.9527502	0.20943451	-33755283	-26590004	-35665932	-31442032	-40736637	hsa-mir-146a	406938	ENSG00000253522	miRNA	miRBase:MI0000477
MI0000109	0.008849781	0.007988298	up	31417434	31417434	16515653	-0.34047318	14117126	21051025	11135225	11507721	-0.31061077	13292274	-0.121240616	-14926596	0.1893692	-0.92576504	-19848442	-0.08266926	hsa-mir-103a-1	406895		miRNA	miRBase:MI0000109
MI0000802	1.10E-04	6.85E-05	up	8844495	8844495	31447797	0.27715874	2690774	31157665	18771992	19829941	11854267	16518488	0.7035198	-22872815	0	-16076822	-193152	-14694848	hsa-mir-340	442908		miRNA	miRBase:MI0000802
chr5.trna6	2.06E-04	1.35E-04	up	7108389	7108389	28295226	12804832	20142918	19887848	11311054	0.98717594	0.17417431	15174427	1248599	-2732716	0.4927044	-15347767	-1410788	-2498251	trna6			tRNA
chr5.trna15	9.10E-07	1.61E-07	up	23172614	23172614	7856277	40627923	4788133	50296607	39349046	32910485	5609157	5684191	7189708	-4087463	-0.73696566	-31614633	-3602036	-29499593	trna15			tRNA
chr5.trna8	6.84E-05	3.96E-05	up	13431385	13431385	37475362	0.61005354	22169585	13569345	16749048	16906719	0.39592886	13269811	0	-3025535	-14405727	-21324503	-483289	-1510962	trna8			tRNA
ENSG00000264549	2.11E-05	9.43E-06	up	14090364	14090364	7138565	15222263	42719593	35624971	18977995	14029274	68944855	29406948	6285964	-36070566	-32326612	-32744813	-42744813	-33175502	SNORD95	619570	ENSG00000264549	snoRNA	RFAM:RF00189
chr6.trna175	2.19E-04	1.45E-04	up	47855487	47855487	22586844	0.5347767	11740294	11575413	0.5972409	0.93376637	-0.47804737	0.3439541	-0.018615723	-22854023	-0.33120584	-12410083	-21979394	-25849626	trna175			tRNA
chr6.trna174	4.23E-07	5.59E-08	up	32772552	32772552	5034416	10163016	26903152	32444715	26490927	15629363	27303925	37475824	26852264	-26520767	-2	-26520767	-22895067	-2874469	trna174			tRNA
chr6.trna173	4.23E-07	5.49E-08	up	32868675	32868675	50386415	10163016	26903152	32444715	26543102	15739913	27353249	3750022	2695387	-26520767	-2	-26520767	-22895067	-2874469	trna173			tRNA
chr6.trna9	5.98E-04	4.37E-04	down	10921966	-10921966	-34491606	-4044394	-0.9569311	-15849624	-13439543	-14594314	-24594314	-1044394	-0.45943165	0.8863435	4315356	11255312	18624964	0.71049356	trna9			tRNA
chr6.trna10	8.39E-05	4.98E-05	up	12493422	12493422	36430967	0.532495	2192645	1215013	16520767	12694607	0.23703909	11468415	0	-3	-1283793	-2485427	-4807355	-14854269	trna10			tRNA
chr6.trna33	1.32E-04	8.32E-05	up	914834	914834	319351	-0.120294094	18953028	12868814	0.40053797	0.40053797	17655349	2176323	29560566	-2643856	-0.8365011	-14739311	-1643856	-2643856	trna33			tRNA
chr6.trna130	4.23E-07	5.61E-08	up	32797173	32797173	50354996	10163016	26903152	32479277	26543102	15629363	27303925	37475824	26852264	-26520767	-2	-26520767	-22895067	-2874469	trna130			tRNA
chr6.trna65	3.15E-06	9.76E-07	up	15734583	15734583	3975867	0.8204508	14454112	15486989	15168738	17763276	0.23982716	0.13191175	0	-32326608	-20310268	-2854149	-4232661	-2854149	trna65			tRNA
chr6.trna66	4.81E-05	2.58E-05	up	14285283	14285283	38364577	0.5501971	21869984	1226068	1643856	12694607	0.23703909	10995355	0	-3485427	-15594273	-263743	-4807355	-15594273	trna66			tRNA
chr6.trna119	2.08E-04	1.37E-04	up	15083248	15083248	39148753	0.5936799	22465467	12630343	1702456	1437809	0.32716465	12186403	0	-3196397	-1321928	-2321928	-57813597	-14594316	trna119			tRNA
MI0005561	4.46E-05	2.27E-05	up	11741459	11741459	35535398	0.29278183	19259996	32326612	17004399	13362837	-0.036525726	19448586	20959244	-27369654	-1321928	-12344651	-2152003	-2514573	hsa-mir-877	100126314		miRNA	miRBase:MI0005561
ENSG00000201823	3.38E-07	3.29E-08	up	11583443	11583443	68559203	18929834	42137794	42127876	32039747	35930424	4837447	43582573	5096093	-36412306	-28527346	-18814936	-37431102	-25308065	SNORD48		ENSG00000201823	snoRNA	RFAM:RF00282
ENSG00000201754	2.69E-05	1.27E-05	up	47189854	47189854	5560405	23754258	60881696	54037223	43402457	35165753	744644	5544664	67064385	-0.8479972	0	0.10805941	-0.6589632	-0.5145731	SNORD52	26797	ENSG00000201754	snoRNA	RFAM:RF00276
MI0000254	5.85E-06	2.10E-06	up	19581236	19581236	42914	1198144	25386314	32230978	19794312	21000805	0.8236017	14877863	0.9854889	-2582305	-21781168	-23303108	-40202794	-13858252	hsa-mir-30c-2	407032	ENSG00000199094	miRNA	miRBase:MI0000254
ENSG00000223001	3.22E-05	1.57E-05	up	61432896	61432896	26190114	12223926	10351896	146105	0	-0.40911245	-0.05444765	12375789	150564	-13856535	-2252387	-1816288	-163941	-2252387	RNU2-61P		ENSG00000223001	snRNA	RFAM:RF00004
MI0000815	5.91E-05	3.30E-05	up	9206343	9206343	32026281	0.4942646	21473417	28587294	18060246	17980175	0.6858072	15344477	0	-24860473	-0.69618034	-15035348	-2246377	-20031056	hsa-mir-339	442907		miRNA	miRBase:MI0000815
MI0003599	0.001223228	9.42E-04	up	40005	40005	20001805	-0.42968464	1229867	1313158	15849619	1229867	0.55551815	1186347	0.4506607	-21963973	0.54656696	-10087705	-15589676	-13328996	hsa-mir-589	693174		miRNA	miRBase:MI0003599
ENSG00000221740	2.75E-07	1.82E-08	up	108311005	108311005	6759036	14800234	41115484	3821742	31885471	24206495	43421097	30739803	36676922	-44886436	-25344472	-3240716	-32870097	-39279284	SNORD93	692210	ENSG00000221740	snoRNA	RFAM:RF00606
MI0000253	6.45E-05	3.65E-05	up	56714306	56714306	25037127	0.44306755	19576912	22614937	14329338	13666506	0.72955704	0.7012739	0.5722513	-19811411	-10851765	-0.62274075	-2154416	-0.75951385	hsa-mir-148a	406940	ENSG00000199085	miRNA	miRBase:MI0000253
MI0001150	0.022252722	0.02077577	up	27256	27256	14465739	0.65326834	0.51326084	14618139	0.26303434	0.39854956	-0.7589917	12520638	-0.21150398	-14238076	0	-10809197	-2874469	0.37851143	hsa-mir-196b	442920	ENSG00000207584	miRNA	miRBase:MI0001150
MI0003762	0.001792778	0.00146754	down	50316176	-50316176	-23310223	-22223923	0	-0.38109016	-13479233	-2485427	-2807355	-14854269	-21069152	0.19264507	1532495	0.61890984	-0.59790134	18861322	hsa-mir-550a-3	100616354	ENSG00000212024	miRNA	miRBase:MI0003762
MI0003600	4.74E-04	3.29E-04	down	50653934	-50653934	-23406744	-123349	-0.067903996	-0.44294357	-17990875	-15360532	-2742504	-0.95109034	-18579812	0.311944	19749088	1024662	0.15696907	15904799	hsa-mir-550a-1	693133		miRNA	miRBase:MI0003600
MI0003601	4.74E-04	3.29E-04	down	50653934	-50653934	-23406744	-123349	-0.067903996	-0.44294357	-17990875	-15360532	-2742504	-0.95109034	-18579812	0.311944	19749088	1024662	0.15696907	15904799	hsa-mir-550a-2	693134	ENSG00000207573	miRNA	miRBase:MI0003601
MI0000273	1.21E-06	2.67E-07	down	10778967	-10778967	-6752075	-26600966	-37441607	-21087933	-25635886	-4066089	-51149983	-4245059	-5725052	33936157	35790892	3249363	15593767	30865335	hsa-mir-183	406959	ENSG00000207691	miRNA	miRBase:MI0000273
MI0000816	8.80E-07	1.48E-07	up	634924	634924	5988512	18349237	15435066	25794792	0.56807995	17470007	0.64848995	0.5725031	0.19810772	-555678	-39047031	-39047031	-6364135	-4154681	hsa-mir-335	442904		miRNA	miRBase:MI0000816
MI0000087	6.33E-07	1.01E-07	up	5294543	5294543	5726434	0.5401802	3206355	34540148	31072245	2668189	27366552	21872807	16540127	-37835803	-29867435	-29588642	-41904902	-24912977	hsa-mir-29a	407021		miRNA	miRBase:MI0000087|RFAM:RF00074
uc022aol.1	6.77E-08	2.40E-09	up	70711884	70711884	9465809	11396513	11999187	2554286	0.19165897	0.3772974	0	10967999	0.8528061	-82526655	-75157003	-82526655	-10837628	-78376284	piR-35549			piRNA	DQ597485
MI0003610	7.06E-04	5.21E-04	up	75547795	75547795	29173896	-0.94555235	0.823122	17589917	17004395	0.88452244	0.25375652	0.42884302	-0.14585114	-3378512	-0.893085	-1612977	-41154776	-1612977	hsa-mir-598	693183		miRNA	miRBase:MI0003610
MI0000542	0.003782587	0.003196789	up	32793982	32793982	17134311	-0.98658943	0.52931786	11839066	0.12975693	0	-0.39241505	0.69468784	0.2743044	-2085392	-0.610054	-28282337	-18154097	-0.3324604	hsa-mir-320a	407037	ENSG00000208037	miRNA	miRBase:MI0000542
MI0022688	3.43E-07	3.74E-08	up	40653263	40653263	53452992	0.3601756	16686206	22603402	11433644	10107265	0.5338235	14652925	0.97830486	-5066089	-37441611	-28961642	-4066089	-5066089	hsa-mir-6842			miRNA	miRBase:MI0022688
MI0002470	1.10E-06	2.11E-07	down	17715633	-17715633	-4146951	-0.59514236	-0.6152954	-0.07298851	-0.70723534	-0.5725975	-22534246	-12581692	-20175915	29428806	35814705	3115141	24350643	36024208	hsa-mir-486	619554		miRNA	miRBase:MI0002470
MI0023622	1.12E-06	2.36E-07	down	17135416	-17135416	-40989094	-0.59581375	-0.6187668	-0.081962585	-0.718668	-0.5750332	-22642746	-12512474	-20187473	2892807	35282269	30663147	2382866	35465126	hsa-mir-486-2			miRNA	miRBase:MI0023622
chr8.trna6	0.004256885	0.003645293	up	49697137	49697137	23131628	-17004397	17914135	16214883	10544479	15090139	13870232	24493072	23656495	-2115477	0	-0.89308476	-0.89308476	-11154771	trna6			tRNA
MI0000441	2.82E-05	1.35E-05	up	11977979	11977979	35823126	-0.60335064	19778042	25722246	13209257	14718466	0.35733223	0.92868423	0.5654745	-2625576	-22544508	-2588973	-34430065	-16302176	hsa-mir-30b	407030	ENSG00000207582	miRNA	miRBase:MI0000441
MI0000809	2.98E-04	2.02E-04	up	65698977	65698977	27158709	10161324	17639389	25284376	11870108	14719	-0.4333954	12470264	0.34428787	-22740211	-0.23073292	-16120701	-2581071	-11781235	hsa-mir-151a	442893		miRNA	miRBase:MI0000809
chr9.trna7	2.00E-04	1.29E-04	up	873108	873108	31261601	-0.061400414	19385996	13457751	0.41503763	0.5443206	18073549	22223926	30370893	-25849624	-0.3370347	-14150374	-19999998	-22630343	trna7			tRNA
ENSG00000239180	1.54E-04	9.72E-05	up	20787394	20787394	4377637	0.9490967	36352053	23794518	0.5587921	0.7118511	0	19588499	23492327	-45347195	-0.5411749	-21326208	-31132555	-37273645	Y_RNA		ENSG00000239180	scRNA	RFAM:RF00019
ENSG00000222293	5.59E-06	1.93E-06	up	9194922	9194922	32008374	0	12931967	14868779	0.7082343	-0.10535288	0.55069304	16640344	13178587	-3149747	-18278189	-16903152	-25647843	-24493072	RNU2-36P		ENSG00000222293	snRNA	RFAM:RF00004
MI0000060	1.06E-05	4.34E-06	up	14389398	14389398	38469343	0.59475803	0.8596821	18788834	21664352	215835	10251713	11290188	0	-31029587	-15672636	-20631504	-39952202	-2373393	hsa-let-7a-1	406881	ENSG00000199165	miRNA	miRBase:MI0000060|RFAM:RF00027
MI0000065	6.82E-06	2.57E-06	up	15748693	15748693	39771602	0	0.7588854	14194126	0.99267673	0.8195734	-0.37035465	10148239	0.18175697	-3916565	-23374968	-29432821	-50700393	-2607933	hsa-let-7d	406886	ENSG00000199133	miRNA	miRBase:MI0000065|RFAM:RF00027
MI0000439	6.72E-08	1.78E-09	up	451484	451484	8818531	11036386	226657	28650866	13927927	16619997	0.022315979	1713706	10116138	-84362955	-60577836	-63659062	-79508686	-77582235	hsa-mir-23b	407011		miRNA	miRBase:MI0000439
MI0000440	2.30E-05	1.06E-05	up	18674036	18674036	4222962	0.55034924	25307255	3148653	20324888	22998743	0.5793247	22276115	10126505	-3753561	-0.72726345	-22564878	-28500853	-25388632	hsa-mir-27b	407019		miRNA	miRBase:MI0000440
MI0000080	3.96E-05	1.98E-05	up	62042913	62042913	26332664	19553308	2076149	24555159	239956	2529499	0.8023195	24721708	0.9380894	-15274773	-0.25601387	-0.23285675	-12055492	-0.17653847	hsa-mir-24-1	407012		miRNA	miRBase:MI0000080
MI0000269	0.001586494	0.001256559	up	62412786	62412786	26418417	-0.31637955	24897537	28439636	21757545	0.87771416	10762253	23573666	14995766	-2113823	1068161	-1427661	-1287406	-13209953	hsa-mir-181a-2	406954	ENSG00000207595	miRNA	miRBase:MI0000269|RFAM:RF00076
MI0000683	1.74E-06	4.15E-07	up	3512785	3512785	51345434	0.74643135	28127317	28682976	27876682	1841464	15937805	3100955	2323882	-40818872	-1277915	-30584283	-32847042	-26727748	hsa-mir-181b-2	406956	ENSG00000207737	miRNA	miRBase:MI0000683|RFAM:RF00076
MI0000282	3.05E-07	2.79E-08	up	12218192	12218192	6932887	28191452	41825304	48398123	33273792	3233182	13286924	30572357	25653677	-39664907	-29518442	-35151114	-4826313	-35588326	hsa-mir-199b	406978	ENSG00000207581	miRNA	miRBase:MI0000282
MI0000471	0.001951134	0.001623067	up	7368152	7368152	28813028	0.9568386	22439919	31987572	23846111	28506203	-0.33575344	11709356	-0.5082989	-22927485	-0.3102579	-0.9859276	-2450365	-0.8911514	hsa-mir-126	406913		miRNA	miRBase:MI0000471
ENSG00000199200	4.68E-04	3.21E-04	up	13752191	13752191	37815895	0.18496895	3150897	18112383	0.040263653	0	0.033630848	19409647	30160723	-44059925	-0.95973635	-18950305	-27279205	-25579953	Y_RNA		ENSG00000199200	scRNA	RFAM:RF00019
MI0014186	9.33E-05	5.78E-05	down	13153795	-13153795	-37174072	-15849626	-0.26303458	0.15200281	-11699252	-0.5849626	-15849626	-0.8479972	-31699252	11520028	432593	28744688	2222392	23536367	hsa-mir-3158-1	100422900		miRNA	miRBase:MI0014186
MI0014187	8.64E-05	5.31E-05	down	13167428	-13167428	-37189016	-15849626	-0.26303458	0.07800245	-11699252	-0.5849626	-15849626	-0.8479972	-31699252	11520028	4313891	28634977	2222392	23378696	hsa-mir-3158-2	100423033		miRNA	miRBase:MI0014187
MI0003129	5.41E-07	7.68E-08	up	14863172	14863172	389367	20700293	29270763	2778675	34272346	34803848	40991774	32633486	29953213	-0.88798237	0	-0.6485596	-15364904	-0.74453926	hsa-mir-146b	574447	ENSG00000202569	miRNA	miRBase:MI0003129
MI0006344	4.85E-04	3.39E-04	up	39562323	39562323	19841272	104182	19678197	23801427	1141356	0.97862625	0.612977	0.52724695	0.33880186	-0.83953524	0	-0.62803125	-19175379	-0.9175377	hsa-mir-548e	100313921		miRNA	miRBase:MI0006344
MI0010629	5.59E-06	1.95E-06	up	9134412	9134412	31913118	12854023	14594316	1741467	15849624	12288189	0	1357552	0.9307375	-3	-14150374	-1678072	-2678072	-11926451	hsa-mir-2110	100302224	ENSG00000238742	miRNA	miRBase:MI0010629
MI0000286	7.84E-04	5.86E-04	down	5960485	-5960485	-25754297	-3527247	-11884451	0	-0.84652567	-16605134	-22927818	-11884451	-26605134	0.28010798	14621058	0.79468155	0.2556548	17318039	hsa-mir-210	406992	ENSG00000199038	miRNA	miRBase:MI0000286
ENSG00000207008	3.43E-07	3.80E-08	up	13491641	13491641	7075922	3518729	57874002	5939805	4865615	4332984	5610173	52332516	5451845	-37004397	-0.7004397	-27004397	-11154771	-17004397	SNORA54	677833	ENSG00000207008	snoRNA	RFAM:RF00430
ENSG00000201279	0.00172303	0.001387573	up	6886266	6886266	2783722	23129463	25074673	17262306	0	0.6529808	-0.17428398	10903864	18928938	-36563468	0.2081089	-0.9319811	-12730184	-20099835	Y_RNA		ENSG00000201279	scRNA	RFAM:RF00019
ENSG00000200615	7.63E-04	5.67E-04	up	8209671	8209671	30373244	1697422	27407007	19950933	-0.012522697	1	0.1423521	10115309	24710426	-36173844	0	-10730639	-1390315	-22023468	Y_RNA		ENSG00000200615	scRNA	RFAM:RF00019
MI0000448	0.007912521	0.007002231	up	48781576	48781576	22863364	-0.83858776	1264535	18065567	0.15417576	0.42046165	-15707483	0.7367172	-0.09895897	-34538527	0	-26859179	-31049576	-10156097	hsa-mir-130a	406919	ENSG00000208009	miRNA	miRBase:MI0000448
ENSG00000222328	7.16E-06	2.73E-06	up	18574137	18574137	42152233	0.27257824	15807009	14904337	0.6796665	-0.2655902	17496767	23103914	25196714	-3296617	-1987289	-2820179	-3820179	-2690896	RNU2-2P	26855|6066	ENSG00000222328	snRNA	RFAM:RF00004
MI0000234	8.61E-04	6.48E-04	down	4947381	-4947381	-2306665	-22717743	0	0.4014368	0.24550152	-0.3397236	-0.47591496	-0.98308754	-16505365	10953255	3021902	13263197	11989079	17195587	hsa-mir-192	406967	ENSG00000207648	miRNA	miRBase:MI0000234
MI0006354	0.001621153	0.001291184	up	323881	323881	16954639	0.69458675	19663916	25881224	15594273	10919223	0.9018192	16529393	0.533432	-0.8556104	0.93198156	-0.24792767	-0.8903756	-0.54748774	hsa-mir-548k	100313770		miRNA	miRBase:MI0006354
MI0000808	3.69E-06	1.21E-06	up	9849866	9849866	6622032	0.38885307	18221064	30634527	1517683	21050606	0	0.6689615	0.34049034	-47970133	-46595097	-53115864	-8118941	-40314784	hsa-mir-326	442900		miRNA	miRBase:MI0000808
MI0000061	1.06E-05	4.45E-06	up	14275642	14275642	38354838	0.59318066	0.8568878	18754988	21638308	2155923	10266256	11279364	0	-30907583	-15570621	-20551434	-39866257	-23629026	hsa-let-7a-2	406882	ENSG00000198975	miRNA	miRBase:MI0000061|RFAM:RF00027
MI0000811	0.025525304	0.02394409	up	34080036	34080036	17689269	0.23519325	2263977	3075078	13670244	1995142	0.11244774	0.87804127	0	-0.57021713	-0.62401867	-0.79394436	-22164764	15643368	hsa-mir-148b	442892		miRNA	miRBase:MI0000811
MI0003629	5.45E-04	3.87E-04	up	71993303	71993303	28478627	0.15200281	16374297	1688056	10395284	0.7369652	0	11876268	0.15200281	-4169925	-0.08246231	-18479972	-18479972	-21699252	hsa-mir-616	693201	ENSG00000208028	miRNA	miRBase:MI0003629
MI0000750	5.41E-07	7.99E-08	up	5635006	5635006	5816345	18013344	30087757	3624817	29362106	28847008	22216644	24560318	200391	-4317544	-13652315	-30675354	-42250013	-30205116	hsa-mir-26a-2	407016		miRNA	miRBase:MI0000750
MI0000812	6.68E-05	3.81E-05	up	1268325	1268325	36648526	-0.043854237	10839014	16850739	1135932	20467482	-0.23395729	0.10814905	-0.6288166	-42137794	-24295077	-31357765	-37987416	-1525723	hsa-mir-331	442903	ENSG00000199172	miRNA	miRBase:MI0000812
chr12.trna13	8.64E-05	5.30E-05	up	13310083	13310083	37344477	0.6520767	22587347	13625703	17004399	1716207	0.42146397	1342392	0	-32223923	-13479233	-19004643	-4807355	-14854269	trna13			tRNA
ENSG00000222726	9.90E-04	7.49E-04	up	4967148	4967148	23124177	11140718	0.60310984	10625415	-0.6890707	-12593865	-13037806	0.886044	0.9536071	-16599245	-29818525	-17802186	-19818525	-23037806	RNU2-7P		ENSG00000222726	snRNA	RFAM:RF00004
chr13.trna3	5.36E-05	2.93E-05	up	12841625	12841625	3682756	0.071660995	14835167	17329521	0.22810602	0	15351315	20620956	3206562	-31110315	-1311944	-28479972	-23973355	-2295456	trna3			tRNA
MI0000073	6.70E-05	3.86E-05	down	1275831	-1275831	-36733654	0.24236059	11893425	10936589	-11480985	-0.713696	20433278	-0.42681456	0	36922965	4887406	38073545	26895719	47152505	hsa-mir-19a	406979	ENSG00000215417	miRNA	miRBase:MI0000073
MI0000074	5.59E-04	4.01E-04	down	5670688	-5670688	-25035238	-1051961	0.10442352	0.17668629	-16551027	-15676403	0.81639576	-16828098	-13206844	13949823	25520172	14615793	0.79359627	24525118	hsa-mir-19b-1	406980	ENSG00000215417	miRNA	miRBase:MI0000074
MI0000093	0.005852229	0.005153069	up	25525925	25525925	13519633	-0.004005432	0.8859005	13405056	0.2798233	-0.07796097	-0.31347847	0.14074326	0.14536858	-20003004	0.07997894	-0.7784662	-19740181	-0.58895016	hsa-mir-92a-1	407048	ENSG00000215417	miRNA	miRBase:MI0000093
chr14.trna13	4.53E-05	2.33E-05	up	21753632	21753632	44431844	12297134	31650858	27218666	1266324	0	31162367	34274588	40339355	-2445664	-10198998	-22829342	-25810156	-20360198	trna13			tRNA
MI0003639	1.75E-06	4.46E-07	up	42075665	42075665	5394914	12594943	28527036	36667562	2129768	18024974	0.90349245	12736039	0.9699874	-3602036	-2885829	-25514097	-48244286	-38244283	hsa-mir-625	693210	ENSG00000207781	miRNA	miRBase:MI0003639
ENSG00000222276	0.001172335	8.97E-04	up	4862905	4862905	22818184	11880727	0.7074466	10799236	-0.6313553	-12593865	-10183783	1	12736483	-14457994	-2844349	-17802186	-16599245	-22163177	RNU2-33P		ENSG00000222276	snRNA	RFAM:RF00004
MI0000805	6.72E-08	1.10E-09	up	6395384	6395384	5998959	21195908	3159998	33079128	32249699	32275648	26680355	26356382	23769064	-30031166	-2925377	-27392502	-45633326	-25633326	hsa-mir-342	442909		miRNA	miRBase:MI0000805
MI0000472	1.21E-05	5.19E-06	up	10946098	10946098	6774273	3701027	31686497	42241993	262144	0	0.2804451	2842945	0.38511086	-53124056	-40367713	-6238405	-43508797	-3168016	hsa-mir-127	406914	ENSG00000207608	miRNA	miRBase:MI0000472
MI0003676	1.75E-06	4.66E-07	up	24617111	24617111	79435177	3482819	36464477	45580335	2805037	0.9713502	14038501	32037473	0.7721944	-5890771	-41538053	-51538053	-74757333	-40163016	hsa-mir-654	724024	ENSG00000207934	miRNA	miRBase:MI0003676
MI0001735	1.02E-05	4.13E-06	up	18702165	18702165	75470614	26226597	29624052	4528084	21877546	0.09571171	0.7597027	35639782	0.2349863	-5791814	-5113742	-8113742	-4528779	-359018	hsa-mir-409	574413	ENSG00000199107	miRNA	miRBase:MI0001735
chr15.trna11	7.11E-05	4.15E-05	up	18919853	18919853	4241829	0.26015186	16078176	18547001	0.07572746	0	18233099	22529202	35224352	-36832645	-1213779	-31357765	-22544212	-37987416	trna11			tRNA
MI0003641	0.008407912	0.00755224	up	3739395	3739395	19028049	-0.5025003	204182	23388019	18194275	1527247	0.86673355	18667336	0	-15025003	0.49749947	-0.28010798	-2087463	0.08246231	hsa-mir-627	693212		miRNA	miRBase:MI0003641
MI0003642	4.53E-05	2.37E-05	up	3790986	3790986	5244501	18372707	2584962	33950624	1884923	18372707	-0.14135599	20612001	11890335	-36438563	-19068909	-16438565	-6228819	-36438563	hsa-mir-628	693213		miRNA	miRBase:MI0003642
chr15.trna2	4.43E-05	2.23E-05	up	22105076	22105076	44663057	12405462	3180543	27365656	12706738	0	31284828	34415188	40433035	-24083924	-10529118	-22864017	-2613212	-20695906	trna2			tRNA
MI0000264	0.001635908	0.001310174	down	75108757	-75108757	-2908981	-2643856	0.52606916	-1321928	0.35614395	0.26303434	-0.25153875	0.11103153	-18365011	3454176	36825733	22986584	0.52606916	15849628	hsa-mir-7-2	407044	ENSG00000207703	miRNA	miRBase:MI0000264|RFAM:RF00053
chr16.trna34	1.10E-06	2.24E-07	up	11263272	11263272	3493554	0.29683733	12241683	0.4863143	0.06683111	0	0.6811776	0.4274211	16577182	-28135872	-20766215	-30506263	-3688056	-28135872	trna34			tRNA
chr16.trna8	3.15E-06	9.67E-07	up	11215795	11215795	348746	0.9909549	18923912	19954844	10789514	10959244	0.23266077	12249665	0.5969353	-3514573	-19296107	-14639468	-2514573	-2321928	trna8			tRNA
chr16.trna10	2.11E-05	9.64E-06	up	33091537	33091537	50483904	135678	32433977	2774684	12333345	0	31501932	35182438	41391983	-273245	-16735563	-26169724	-36735563	-2410522	trna10			tRNA
chr16.trna27	1.75E-06	4.48E-07	up	38709103	38709103	5274601	23923173	2044394	2378512	18278189	20531116	0.6553521	0.90689087	0.678072	-5321928	-2321928	-3	-4321928	-3321928	trna27			tRNA
MI0000804	1.22E-07	4.86E-09	up	3204011	3204011	5001807	0.6040716	12208929	17701569	0.9218521	12997246	0.08158779	0.466568	0.08653641	-4933363	-35183253	-39333625	-4295933	-4295933	hsa-mir-328	442901	ENSG00000207948	miRNA	miRBase:MI0000804
MI0000078	0.004148594	0.003524469	up	39210758	39210758	19712495	-0.24642277	16890717	2006031	12537594	10543385	-0.62884426	0.92051315	0	-2287118	0.25257683	-13159752	-18892756	-0.8361769	hsa-mir-22	407004	ENSG00000186594	miRNA	miRBase:MI0000078
MI0000449	8.85E-07	1.53E-07	up	46223614	46223614	5530558	13030691	24679232	2167842	21510658	18778715	0.27237225	21594782	14543128	-52667866	-2681824	-32667866	-4681824	-30968616	hsa-mir-132	406921	ENSG00000267200	miRNA	miRBase:MI0000449
chr17.trna2	0.001918624	0.001579045	up	54826074	54826074	2454862	-0.28950667	16698513	13479233	12410083	0.71049356	1	17104936	21844244	-0.6520767	0.34792328	-0.6520767	-34594316	-18744692	trna2			tRNA
chr17.trna5	0.002760106	0.002320443	up	26422226	26422226	1401752	0	11575418	1448112	0.41666842	-0.5117779	-0.28805637	0.99673223	0.4600253	-0.9424124	-0.67937803	-0.73261976	-18337059	-0.5211158	trna5			tRNA
MI0005559	1.54E-06	3.54E-07	up	35477943	35477943	51488504	0.892828	25905046	2856946	15546598	1508563	0	25056324	1718523	-37138295	-24362955	-4003336	-4173261	-29002423	hsa-mir-744	100126313		miRNA	miRBase:MI0005559
MI0001729	2.81E-06	8.33E-07	down	18115753	-18115753	-7501101	-30142612	-0.23208237	-0.38142014	-11270676	-1486373	-22819433	-4243037	-4051592	45263653	68304253	55009575	4208475	5928171	hsa-mir-451a	574411	ENSG00000264066	miRNA	miRBase:MI0001729
MI0000460	1.75E-06	4.49E-07	down	11510133	-11510133	-68467607	-30263643	-0.30964375	0	-11757421	-2149747	-18910127	-2728283	-37871766	39584045	6090022	5217824	3976035	55740356	hsa-mir-144	406936	ENSG00000264066	miRNA	miRBase:MI0000460
MI0001445	2.57E-04	1.72E-04	up	45837374	45837374	21965244	0.8888054	12546473	1624608	0.29597282	-0.14692688	-0.18603134	10479269	0.9665384	-23413258	-0.23640251	-12917385	-20372467	-14849453	hsa-mir-423	494335		miRNA	miRBase:MI0001445
MI0000462	1.83E-06	4.94E-07	up	52437614	52437614	571253	20703897	31043367	31653376	33011694	34835854	11836	31210155	21281052	-3321928	-3321928	-35443203	-4129283	-0.7717309	hsa-mir-152	406943		miRNA	miRBase:MI0000462
MI0000266	2.09E-05	9.26E-06	up	7781852	7781852	29601135	28150654	28822212	31123943	29395638	36559277	17198734	19046526	14415121	0	-0.123661995	-0.026211739	-13157177	-0.5404701	hsa-mir-10a	406902	ENSG00000257178	miRNA	miRBase:MI0000266|RFAM:RF00104
chr17.trna16	1.74E-06	4.08E-07	up	2426673	2426673	4600908	0.98457	27168746	32655902	2649982	16153364	27491918	37423272	26838155	-22326608	-10310268	-23846638	-18541491	-27472339	trna16			tRNA
MI0000458	7.16E-05	4.21E-05	up	12013352	12013352	3586567	0.34582424	24457054	27128296	24574947	18554134	22017956	1481308	0.6780815	-31164713	0	-16513186	-26351938	-16683187	hsa-mir-142	406934	ENSG00000265206	miRNA	miRBase:MI0000458
MI0000745	0.030799417	0.02930033	up	2635449	2635449	13980488	-0.65838385	17479362	28787174	0.7544794	10353546	0.917861	0.7835598	0.021859169	-11879334	0.73476124	-0.3823719	-14788346	0	hsa-mir-301a	407027		miRNA	miRBase:MI0000745
MI0000077	5.13E-06	1.70E-06	up	21643867	21643867	44358864	0.70599365	2554515	28345575	21538591	18475866	12208643	18367872	0.6028013	-33382902	-1572648	-2917798	-39259882	-18266039	hsa-mir-21	406991	ENSG00000199004	miRNA	miRBase:MI0000077
ENSG00000199753	3.05E-07	2.77E-08	up	15426491	15426491	7269266	11700077	37615128	38380527	2329112	17648277	42952747	2985674	4376295	-45872154	-36899748	-40636535	-42944336	-43855815	SNORD104	692227	ENSG00000199753	snoRNA	RFAM:RF00289
ENSG00000199961	4.70E-05	2.48E-05	up	25430922	25430922	4668512	2091148	47802186	35953794	3	2911066	62870097	37100577	5733826	-1353637	-0.43609905	0	-1353637	-0.13124466	SNORD1B	677849	ENSG00000199961	snoRNA	RFAM:RF00213
MI0000814	1.98E-06	5.44E-07	up	47084038	47084038	5557166	22694607	32959328	37201223	2731804	27395396	17776074	32694607	34734154	-4807355	-32223926	-13479233	-22223923	-163743	hsa-mir-338	442906		miRNA	miRBase:MI0000814
chr18.trna4	4.86E-05	2.62E-05	up	78234177	78234177	2967799	0.8756094	22152057	23118567	1444529	0.09702444	16702094	27300496	16975417	-18912935	-0.17306471	-1716207	-14879379	-14192252	trna4			tRNA
ENSG00000202093	5.47E-05	3.03E-05	up	6714604	6714604	27473023	12033596	27651458	29112964	14892039	2670608	18205304	20929027	18317285	0	-0.65965986	0.47022057	-13758669	-16807213	SNORD58C		ENSG00000202093	snoRNA	RFAM:RF00151
chr19.trna13	1.84E-05	8.06E-06	up	36543095	36543095	5191527	1496676	24395318	15516424	0.3647642	0	2180863	14468002	40220637	-31898246	-16662626	-41898246	-4604862	-38678966	trna13			tRNA
MI0000265	0.001568329	0.001235232	down	7784504	-7784504	-29606051	-25849624	0.5443206	-15849624	0.36923409	0.32192802	-0.19264507	0.11547756	-17776074	35130696	3741467	23457751	0.58496284	16244912	hsa-mir-7-3	407045	ENSG00000207630	miRNA	miRBase:MI0000265|RFAM:RF00053
MI0000242	3.05E-07	2.33E-08	up	13146223	13146223	70385046	25040884	38936586	45872116	30195885	29855366	10337162	27353306	22499466	-43434076	-35115304	-3720477	-51799088	-4056526	hsa-mir-199a-1	406976	ENSG00000207752	miRNA	miRBase:MI0000242
MI0000081	3.17E-05	1.53E-05	up	63940167	63940167	26767225	19700813	2174449	257098	2430729	25594969	0.8785238	2508541	10259781	-15093117	-0.24030209	-0.22433472	-11840715	-0.15135574	hsa-mir-24-2	407013	ENSG00000267519	miRNA	miRBase:MI0000081
MI0000085	7.56E-06	2.91E-06	up	12544462	12544462	36489787	1726306	28934832	32863426	3034937	2684227	14753218	27794275	12409363	-20722694	-0.7075052	-0.84087086	-20683231	-0.60531235	hsa-mir-27a	407018	ENSG00000207808	miRNA	miRBase:MI0000085
MI0000079	1.68E-07	9.65E-09	up	25646155	25646155	8002599	0.5731859	23161716	27109528	1829649	18522997	0.543931	17249231	0.96658325	-751283	-5089618	-5686859	-79722614	-59278674	hsa-mir-23a	407010	ENSG00000207980	miRNA	miRBase:MI0000079
MI0000271	0.001950428	0.00161385	up	55817304	55817304	24807124	-0.4736328	21983528	30699406	21464071	18287277	10696201	11663313	0.58675575	-20216956	0.6652298	-11591992	-17262397	-0.91634274	hsa-mir-181c	406957	ENSG00000207613	miRNA	miRBase:MI0000271|RFAM:RF00076
MI0003139	2.55E-05	1.18E-05	up	17638378	17638378	4140646	0.97400475	32854023	42150126	31982698	2532495	14594316	2532495	18220015	-2807355	-0.28379297	-18073549	-18073549	-14854269	hsa-mir-181d	574457	ENSG00000207585	miRNA	miRBase:MI0003139
MI0003656	1.74E-04	1.11E-04	up	826092	826092	30463023	0.3923173	27813597	32667866	14594316	14262648	1321928	20660892	1	-2	0	-0.830075	-24150376	-14150374	hsa-mir-641	693226	ENSG00000207631	miRNA	miRBase:MI0003656
MI0000803	4.77E-07	6.54E-08	up	3630582	3630582	5182129	11347971	18959427	228273	13426018	12518363	0	1648015	10582991	-45999126	-2899473	-2899473	-45999126	-42779846	hsa-mir-330	442902		miRNA	miRBase:MI0000803
MI0003834	1.75E-06	4.35E-07	up	20446922	20446922	43538117	0.6849041	31112566	36494455	28852196	26696777	20091019	24161787	15078611	-22740335	-1934547	-20061002	-1981853	-17389965	hsa-mir-769	768217	ENSG00000211580	miRNA	miRBase:MI0003834
MI0000479	1.57E-08	6.97E-11	up	77864667	77864667	9604825	0.9278345	24444752	26230469	20009823	11661587	15985298	11358604	178759	-79298744	-8273019	-64887476	-90737095	-77059784	hsa-mir-150	406942	ENSG00000207782	miRNA	miRBase:MI0000479
MI0000746	6.56E-06	2.44E-06	up	19806791	19806791	43079233	24921646	23884058	2374774	19224138	21739216	0	1219101	0.7605829	-31719275	-3092976	-13415709	-34063926	-21946478	hsa-mir-99b	407056	ENSG00000207550	miRNA	miRBase:MI0000746
MI0000066	6.72E-08	1.20E-09	up	9571564	9571564	65806828	19193816	35479007	37460322	38073554	31810336	23067946	27655349	22940612	-4038135	-29385993	-3675565	-42605276	-32605274	hsa-let-7e	406887	ENSG00000198972	miRNA	miRBase:MI0000066|RFAM:RF00027
MI0000469	1.10E-06	2.24E-07	up	27596842	27596842	47864313	22623167	29216852	2451315	21623526	14000015	1470788	19137039	14848795	-4049669	-30496688	-10496693	-30417638	-26994824	hsa-mir-125a	406910	ENSG00000208008	miRNA	miRBase:MI0000469
ENSG00000251806	3.43E-07	3.67E-08	up	26507797	26507797	8050273	17224665	4587965	48904467	465306	40729637	59259996	35849628	58713512	-38365011	-30588934	-4321928	-3643856	-3321928	SNORD119	100113378	ENSG00000251806	snoRNA	RFAM:RF00570
ENSG00000221116	5.75E-04	4.17E-04	up	4487751	4487751	54879208	19198294	4094327	4101159	27961712	27271843	8490444	27620902	74447346	-17500219	-0.3025632	0	-18875256	-20395286	SNORD110	692213	ENSG00000221116	snoRNA	RFAM:RF00610
ENSG00000226572	5.41E-07	8.23E-08	up	7886079	7886079	6301236	12525215	46242685	4919585	30020475	3015626	44310856	36473494	36941204	-26868424	-28744693	-2834941	-25208325	-27224665	SNORD57	26792	ENSG00000226572	snoRNA	RFAM:RF00274
MI0000108	0.008383107	0.007492866	up	31760092	31760092	16672151	-0.32529354	14219227	211623	11227484	11606703	-0.2966318	13404493	-0.10741806	-14950142	0.17865849	-0.9244728	-19916697	-0.083153725	hsa-mir-103a-2	406896		miRNA	miRBase:MI0000108
ENSG00000200494	2.42E-06	6.84E-07	up	16234804	16234804	4021018	0.70043993	23098555	16048622	13098555	0.6244912	13098555	11015382	12352166	-4	-18845227	-15849624	-32630343	-29999998	Y_RNA		ENSG00000200494	scRNA	RFAM:RF00019
ENSG00000212232	1.46E-07	6.46E-09	up	6978359	6978359	6124816	13286619	3744854	34150372	2961526	20271626	3690999	33403711	3277811	-37739964	-28942904	-30959244	-32479272	-27454271	SNORD17	692086	ENSG00000212232	snoRNA	RFAM:RF00567
MI0000101	0.01266595	0.01163939	up	26466455	26466455	1404165	-0.16710997	0.58496237	26688852	16865005	15849624	0.5698557	0.5391588	0.12928295	-0.47643805	0	-0.87071705	-11926451	0.26678658	hsa-mir-99a	407055	ENSG00000207638	miRNA	miRBase:MI0000101|RFAM:RF00104
MI0000064	5.36E-05	2.94E-05	up	11452331	11452331	35175693	0.43609905	12488208	2273604	21219907	2175572	1397964	19349046	14298129	-25025003	-0.4321108	-0.98312616	-38244283	-1708951	hsa-let-7c	406885	ENSG00000199030	miRNA	miRBase:MI0000064|RFAM:RF00027
MI0000470	0.030076768	0.028479772	up	25048814	25048814	13247423	0.1356554	13738151	23178587	10597067	0.5917201	0.937716	0.3259864	0.7206178	-18278189	0.83893776	-15647845	-0.26710367	0.86148024	hsa-mir-125b-2	406912	ENSG00000207863	miRNA	miRBase:MI0000470
MI0000681	1.64E-07	8.69E-09	up	5228905	5228905	9030365	0.7515564	245576	23981543	26358414	20433378	15640354	25709934	1826088	-862022	-4947795	-6096658	-862022	-67133293	hsa-mir-155	406947	ENSG00000234883	miRNA	miRBase:MI0000681
MI0000482	8.64E-05	5.26E-05	down	6614379	-6614379	-27256057	-15332012	0	0.17940903	-0.046866417	-0.08362579	-0.9760456	-0.060542107	-15588498	18828287	35382843	21430817	11638126	2350196	hsa-mir-185	406961	ENSG00000208023	miRNA	miRBase:MI0000482
MI0005568	3.70E-05	1.83E-05	up	19884901	19884901	43136015	0.09310913	25634294	34418378	14150372	18479967	0.8119273	24090137	0.8119273	-26844983	-1321928	-34918532	-39068909	-17914135	hsa-mir-301b	100126318	ENSG00000212102	miRNA	miRBase:MI0005568
MI0000748	1.99E-04	1.27E-04	up	76043344	76043344	2926822	-0.55607414	11814909	16967812	0.140831	0	-1123188	12696924	0.2870369	-3299038	-15225439	-25781922	-34993367	-19246426	hsa-mir-130b	406920	ENSG00000207751	miRNA	miRBase:MI0000748
ENSG00000263764	5.89E-06	2.14E-06	up	31724005	31724005	8309431	-0.40053797	5069348	49619317	4718818	37995267	53015656	42616677	5743916	-4044394	-3044394	-34594314	-4044394	-6044394	SNORD43	26807	ENSG00000263764	snoRNA	RFAM:RF00221
MI0000062	1.06E-05	4.42E-06	up	14344304	14344304	3842406	0.5913267	0.85876083	18777647	2167798	21591654	10259199	11265497	0	-3099472	-15629568	-2059043	-3991353	-23696518	hsa-let-7a-3	406883	ENSG00000198986	miRNA	miRBase:MI0000062|RFAM:RF00027
MI0000063	3.55E-04	2.42E-04	up	6010398	6010398	25874605	-1411336	0.049981117	0.7652149	0.7673006	0.17697811	-0.9950409	0.84849644	-0.27801418	-3445074	-13099146	-28635502	-3429699	-19368267	hsa-let-7b	406884	ENSG00000207875	miRNA	miRBase:MI0000063|RFAM:RF00027
MI0000298	1.15E-06	2.48E-07	up	33933147	33933147	50846233	10156546	19314623	29708824	1771287	14957228	0.17310524	19771852	0.82298374	-40991817	-29091911	-36059818	-46102953	-2599537	hsa-mir-221	407006	ENSG00000207870	miRNA	miRBase:MI0000298
MI0000299	1.04E-06	1.94E-07	up	5500758	5500758	57815585	16992645	20617523	29596567	18435249	1385912	0	2181754	1361722	-48324876	-36003141	-33179145	-5600314	-31232672	hsa-mir-222	407007	ENSG00000207725	miRNA	miRBase:MI0000299
MI0003184	0.005568339	0.004878456	up	27763836	27763836	14732069	-0.11370659	13982353	18395357	0.6969309	0.363245	0.14987564	17044058	0.6856451	-15342317	0.5026789	-0.4781561	-1269732	-0.38398933	hsa-mir-500a	574502		miRNA	miRBase:MI0003184
MI0003185	0.005150894	0.004489939	down	28719578	-28719578	-15220345	-12326608	0.22968197	0.6264248	-0.5900879	0.20917702	-15150604	0.32805443	-0.879024	12811108	15375805	14328327	-0.07705593	16710205	hsa-mir-501	574503		miRNA	miRBase:MI0003185
MI0015903	0.022130894	0.020564105	up	29333382	29333382	15525434	20641303	0.34792328	0.8624964	0	-0.28950644	-0.75899196	-0.28950644	-0.45943165	-21375036	0.1844244	-21375036	-24594316	-0.28950644	hsa-mir-500b	100422911		miRNA	miRBase:MI0015903
MI0000100	8.64E-05	5.18E-05	up	1718066	1718066	41027136	-0.14058876	10021992	24979057	2283821	26602154	0.5087757	0.87389755	-0.5815077	-3859869	-16129026	-2359519	-41978655	-2792962	hsa-mir-98	407054		miRNA	miRBase:MI0000100|RFAM:RF00027
MI0000068	0.004256885	0.00365414	up	41582675	41582675	20559826	0.72976875	1248826	15840483	13281775	12719545	0.6536455	0.31950665	-0.36623764	-21166563	0.8267603	-0.27648926	-2650918	-18315535	hsa-let-7f-2	406889		miRNA	miRBase:MI0000068|RFAM:RF00027
MI0000300	1.10E-06	2.16E-07	up	52026928	52026928	57011867	18293991	20749836	30094433	17678623	2456564	0.7012615	11992884	0.42276573	-4492895	-35774288	-28981915	-5565045	-35588923	hsa-mir-223	407008	ENSG00000207939	miRNA	miRBase:MI0000300
ENSG00000241049	0.001243207	9.63E-04	up	9824189	9824189	32963383	31415968	28579807	32964573	0	0.7441611	-0.32192802	17004399	19164767	-3	0.10433674	-1321928	-14150374	-2514573	AL672138.1		ENSG00000241049	scRNA_pseudogene
MI0003685	6.73E-04	4.94E-04	up	6718039	6718039	27480402	0.1557684	16042519	2216752	0.7478905	0.25673866	-0.3167963	16154795	0.50873566	-26091518	0	-18107858	-33253589	-17518921	hsa-mir-421	693122	ENSG00000202566	miRNA	miRBase:MI0003685
MI0005566	1.16E-05	4.93E-06	up	22272034	22272034	44771614	0.70790577	13031921	20432405	0.61841774	0.7970438	-0.3996067	14073486	0.21025372	-44136276	-2109847	-27131877	-54136276	-35556464	hsa-mir-374b	100126317	ENSG00000212027	miRNA	miRBase:MI0005566
MI0000760	1.59E-07	7.72E-09	up	31718124	31718124	49872355	11961012	2475624	28313465	2326805	21247168	15614328	24620943	17557316	-36212373	-21116824	-27467685	-3581709	-2416123	hsa-mir-361	494323		miRNA	miRBase:MI0000760
MI0020364	6.93E-07	1.13E-07	up	37692238	37692238	52361956	17487426	32908497	35409374	29791555	3121831	32036886	3113657	26728888	-26088095	-0.40717554	-31233826	-31233826	-21233826	hsa-mir-6087			miRNA	miRBase:MI0020364
MI0000764	8.64E-05	5.23E-05	down	68116674	-68116674	-2768008	-22100534	-0.11153507	0	-0.82409096	-10915909	-14527016	-0.6390295	-1135706	1049509	33313112	17505722	11914825	18517227	hsa-mir-363	574031	ENSG00000207572	miRNA	miRBase:MI0000764
MI0000094	0.00829407	0.007376584	up	2434648	2434648	12837132	-0.17984009	0.8529968	12914467	0.24667549	-0.12690449	-0.27367973	0.09450722	0.14356232	-1990591	0.13355064	-0.75723743	-19496918	-0.5741186	hsa-mir-92a-2	407049	ENSG00000208034	miRNA	miRBase:MI0000094
MI0000075	5.45E-04	3.88E-04	down	5683207	-5683207	-25067053	-10892677	0.06924343	0.13422108	-16703978	-15994625	0.7775068	-17210245	-1367732	13608322	2522725	1433404	0.7612848	24134588	hsa-mir-19b-2	406981	ENSG00000207812	miRNA	miRBase:MI0000075
MI0003190	8.88E-06	3.58E-06	up	22861387	22861387	4514841	12607641	21424441	29374151	157586	14912481	0	15667	1202817	-47279205	-16404576	-29205656	-34059925	-2268489	hsa-mir-505	574508		miRNA	miRBase:MI0003190
uc022cjg.1	0.001424262	0.001115462	up	17409378	17409378	4121793	11916199	26026144	18602409	0.77418804	0.41708517	53613453	2112321	5274431	-29358697	0.26166773	-11195817	-26014504	-19675784	piR-32678			piRNA	JB175072
