# Supplementary material for: Global expression of noncoding RNome reveals dysregulation of small RNAs in patients with HTLV-1–associated adult T-cell leukemia: a pilot study
Source: Infect Agent Cancer. 2021 Jan 9;16:4. doi: 10.1186/s13027-020-00343-2 (PMC7797118; doi:10.1186/s13027-020-00343-2)
Supplement: Supplementary file 6 — Additional file 6: Table S6. List of the 149 known smallRNAs differentially expressed between ATLL patients and ASP subjects. [file 13027_2020_343_MOESM6_ESM.xlsx]

## Sheet: Table S6
Table S6. List of the 149 known smallRNAs differentially expressed between ATLL patients and ASP subjects
Gene ID	p (Corr)	p	Regulation	FC (abs)	FC	Log FC	131ASY(normalized)	146ASY(normalized)	151ASY(normalized)	152ASY(normalized)	167ASY(normalized)	172ASY(normalized)	182ASY(normalized)	188ASY(normalized)	001ATLL(normalized)	005ATLL(normalized)	007ATLL(normalized)	017ATLL(normalized)	171ATLL(normalized)	227ATLL(normalized)	238ATLL(normalized)	269ATLL(normalized)	275ATLL(normalized)	342ATLL(normalized)	Accession	Entrez ID	Ensembl ID	Gene Type	DB Refs
ENSG00000200181	0.03572043	0.0210466	down	9680206	-9680206	-32750378	0.4918537	30923347	32878046	16998844	10152483	33041458	23715591	3131137	16496153	0	43439407	50322113	-37612128	-33400755	-41844244	-4	-30439434	-24540315	SNORD85	692200	ENSG00000200181	snoRNA	RFAM:RF00188
MI0015995	0.03684985	0.022990393	down	21905215	-21905215	-11312743	1129283	0.7548876	1129283	0.3923173	0	-0.54056835	0.95419645	0.58496237	0.0874629	0	-0.19264507	0.64385605	-1678072	-1678072	-3	0.64385605	-0.54056835	-0.09310937	hsa-mir-3605	100500853		miRNA	miRBase:MI0015995
MI0000736	0.017950065	0.007227682	down	32010067	-32010067	-16785257	12022448	25400524	32234898	19819536	20998898	0.8267975	15027018	0.9879942	2227913	0	13423548	22740002	-0.6772375	-12091684	-14286385	-0.16978264	-0.044322968	-11439705	hsa-mir-30c-1	407031		miRNA	miRBase:MI0000736
MI0000483	0.035595942	0.020633046	down	1938269	-1938269	-0.95476884	-0.7912636	0.62898827	11848011	0.099357605	-0.34486294	-0.082232475	0.67422676	-0.05824375	0.3566742	-17231998	0	0.10085487	-13507948	-16136732	-2134038	0.099214554	-10753727	-0.5688896	hsa-mir-186	406962		miRNA	miRBase:MI0000483
chr1.trna9	0.027105654	0.014272446	down	29315722	-29315722	-15516746	0	11497469	11799092	0.12928295	0.06608915	26147099	16794801	2455327	20821495	-15405684	0.0874629	13750396	-11420188	-2192645	-10931096	-0.47643805	-10458035	0.022367954	trna9			tRNA
MI0000239	0.033262167	0.018985927	down	34132693	-34132693	-17711542	1709508	18460245	24263744	22336664	21830044	11577854	0.7402725	0.5833845	24866934	0	26436672	17814455	-14778786	-12137461	-12526655	-16527529	-0.46803093	-24582496	hsa-mir-197	406974	ENSG00000207709	miRNA	miRBase:MI0000239
MI0000281	0.006841328	0.001388185	down	74120226	-74120226	-28898673	2488675	38887548	4579466	30092497	29736738	10222387	27275505	22436457	26261559	0	20311756	31973648	-15738001	-1223794	-1798975	-0.43288898	-15367537	-15205889	hsa-mir-199a-2	406977	ENSG00000208024	miRNA	miRBase:MI0000281
ENSG00000208317	0.005354561	9.48E-04	down	18112091	-18112091	-4178881	31538057	51375036	50736065	29164762	2867896	4956521	4228819	4947199	-0.56704044	-3	5628628	41699247	-0.277534	0.07038927	-17369654	0	-2321928	-2152003	SNORD78	692198	ENSG00000208317	snoRNA	RFAM:RF00592
MI0000270	0.004918688	3.21E-04	down	58873463	-58873463	-25576174	0.71466446	27850952	28404112	27683277	17982063	15683174	30653486	2305952	-0.41645622	0	23113928	15553436	-14278612	-10301018	-18763618	0.6172266	-18505526	-11508999	hsa-mir-181b-1	406955	ENSG00000207975	miRNA	miRBase:MI0000270|RFAM:RF00076
MI0000289	0.009597602	0.002622891	down	4287924	-4287924	-21002793	-0.32852268	24879837	28498173	21677494	0.8608494	10742245	23539429	1496994	-0.21352577	-0.2986889	0.31034088	17339153	-14647617	-21566067	-25835066	12442856	-13704462	0	hsa-mir-181a-1	406995	ENSG00000207759	miRNA	miRBase:MI0000289
MI0006442	0.01523561	0.005460551	down	36028397	-36028397	-18491344	16018858	28037024	36372023	2015871	21826363	11164589	14229946	13547468	23422127	-0.3772354	240864	17834473	-0.6704321	-1296617	-1498251	0	-0.28102016	-0.7327161	hsa-mir-664a	100302234		miRNA	miRBase:MI0006442
ENSG00000222370	0.031934317	0.017687432	down	3312766	-3312766	-17280363	16018858	28091774	36382275	2015871	21826363	11223354	14277487	13646965	23472395	-0.3772354	36484451	17834473	-0.6704321	-1296617	-1498251	0	-0.28102016	-0.7327161	SNORA36B	100302234|677818	ENSG00000222370	snoRNA	RFAM:RF00340
MI0017308	0.005026639	8.23E-04	down	5446151	-5446151	-2445237	-0.25153875	17311835	20426445	15655975	15849628	0.6040716	16959939	0.44360685	0	-4643856	-0.05889368	0.26303434	-18365011	-1321928	-2321928	0.35614395	-20588934	-10588934	hsa-mir-4677	100616343		miRNA	miRBase:MI0017308
MI0003815	0.03834144	0.024599597	down	410802	-410802	-2038443	2049631	22750072	2646163	13895669	12868814	0	21110315	13673711	26229305	13334241	15655975	26690273	-1643856	-3321928	-2643856	-19434164	-15563931	-10588937	hsa-mir-1301	100302246	ENSG00000221445	miRNA	miRBase:MI0003815
ENSG00000239301	0.030840116	0.016921125	down	52217646	-52217646	-23845375	22658944	2328782	13890424	0	0.4656639	-19328856	14150376	0.9296107	10506263	0	10506263	16844983	-25849624	-3807355	-43923173	-28073547	-23923173	-30703893	AC013403.1		ENSG00000239301	scRNA_pseudogene
MI0017414	0.00189549	4.19E-05	down	10686083	-10686083	-34176612	0.77760744	34118137	2716207	28791456	2514573	15849624	24594316	25501971	0.44057274	0	-12223923	0.893085	-0.4854269	-1	-3807355	-0.34792328	-12223923	-3807355	hsa-mir-4772	100616157		miRNA	miRBase:MI0017414
MI0000447	0.014672882	0.004935982	down	44662147	-44662147	-21590526	1749649	25071507	2973503	20680914	15010815	0.92943764	18322248	14158974	25270004	-0.36207867	16467447	19267235	-17108068	-16995797	-29559193	0	-14070263	-0.83429	hsa-mir-128-1	406915		miRNA	miRBase:MI0000447
MI0000267	0.012401587	0.004005822	down	7389183	-7389183	-28854148	21610904	2203012	21252007	14865584	12269149	14808898	0.59023714	0	25311246	0	0.95981073	10235868	-28073552	-270044	-39228323	-28073552	-370044	-333787	hsa-mir-10b	406903	ENSG00000207744	miRNA	miRBase:MI0000267|RFAM:RF00104
MI0025240	0.003216947	9.59E-05	down	8015882	-8015882	-30028613	28470187	4070808	35311913	38927464	33077836	2977838	3417235	34433475	22274103	0	2787106	3154201	-0.5501971	-0.6026645	-0.8981204	-0.45066166	-0.14809847	-11876268	hsa-mir-7704			miRNA	miRBase:MI0025240
ENSG00000223249	0.017322134	0.006614786	down	8613846	-8613846	-31066575	0	21739779	19441471	0.4906354	0.905673	0.51639843	0.45777082	2706048	12079725	0.60310984	0.46440363	1437686	-39818525	-5718818	-53037806	-2844349	-33037806	-21338553	Y_RNA		ENSG00000223249	scRNA	RFAM:RF00019
MI0000084	0.007232275	0.001600061	down	33374984	-33374984	-17387671	10531521	22165422	1992343	22902775	19059076	0.98038006	15087948	0.3163557	-0.466506	-29268837	0.9705229	-0.03162861	-0.40273	0	-0.89284325	12766037	-0.001264572	0.416749	hsa-mir-26b	407017		miRNA	miRBase:MI0000084
ENSG00000207280	0.006991029	0.001453887	down	6977707	-6977707	-2802753	0	20117135	21130624	13156419	11837974	28858294	11130629	23560214	0.67611027	0.59537935	10386806	16761107	-30641303	-17686744	-28231223	-23536367	-2716207	-30641303	SNORD20	6082	ENSG00000207280	snoRNA	RFAM:RF00217
ENSG00000202400	0.021722615	0.010269399	down	18438208	-18438208	-42046266	12075953	50017877	41819606	29549346	20698438	67757277	39235864	66080346	3971087	-0.46948528	60433526	48373027	-33923175	-22768402	-38073552	-30703895	-29772801	0	SNORD82	25826	ENSG00000202400	snoRNA	RFAM:RF00158
MI0000727	0.019677868	0.008707021	down	36503139	-36503139	-18680205	10650692	20486403	24085026	17023764	10973759	0.60757065	14132376	10143204	21814718	-0.98212194	14532042	16087503	-18019681	-17285948	-29750328	0	-14186392	-0.8209095	hsa-mir-128-2	406916		miRNA	miRBase:MI0000727
MI0000083	0.001533451	1.34E-05	down	9978793	-9978793	-33188653	17774639	29842548	3599699	29113998	28598785	21974983	2431755	19801121	0.5088005	-1357502	0.86377525	15073814	-1779108	-1960865	-29001675	0	-18878145	-0.25557518	hsa-mir-26a-1	407015		miRNA	miRBase:MI0000083
ENSG00000251986	0.030840116	0.01683797	down	44834185	-44834185	-21645992	0.6629653	23098555	15949469	13098555	0.6048622	11429582	11015382	11015382	0.50250053	-0.1586976	3582456	0.6438565	-25849624	-29999998	-35849624	-14974995	-32630343	0	Y_RNA		ENSG00000251986	scRNA	RFAM:RF00019
MI0000465	0.005029246	8.46E-04	down	44835095	-44835095	-21646285	22217255	19696484	28182526	21449032	22637157	0	2144003	11566334	11719666	0.22785378	11490879	1451479	-11925774	-19850254	-21468306	-0.2946701	-0.6312933	-0.99767303	hsa-mir-191	406966	ENSG00000207605	miRNA	miRBase:MI0000465
ENSG00000212452	0.011473804	0.003350757	down	2171891	-2171891	-444088	17754846	4544805	4003179	30724082	25360532	62873597	34091916	55700345	27779613	0	4495996	44952435	-38244283	-10874629	-5409391	-22394657	-20170736	-2602036	SNORD69	692109	ENSG00000212452	snoRNA	RFAM:RF00574
ENSG00000201778	0.03774519	0.023716003	down	14829774	-14829774	-38904247	0.88481903	36430454	23706493	0.23855019	0	0.4365902	2390396	3568903	2521534	33384247	0.8334999	32885437	-47344112	-6746273	-74163275	-52905006	-4197239	-3585309	Y_RNA		ENSG00000201778	scRNA	RFAM:RF00019
ENSG00000212158	0.0061448	0.001141954	down	2042617	-2042617	-4352347	2224286	41610584	37182817	29548807	20546446	4321398	36173058	4476449	209369	0	33948412	40243254	-37655344	-32801075	-35025	-30430684	-2156725	-28780088	SNORD66	692107	ENSG00000212158	snoRNA	RFAM:RF00572
ENSG00000238942	0.007532112	0.001791389	down	2022515	-2022515	-43380785	31043367	54802656	483996	41375036	38797064	7910493	44436064	7343053	17311835	0	71538057	48718433	-10588934	-0.39592838	-20588934	-0.55639315	-1321928	-0.32192802	SNORD2		ENSG00000238942	snoRNA	RFAM:RF01299
MI0000086	0.005026639	8.15E-04	down	11690997	-11690997	-3547326	15332212	20717306	22993793	16592531	113101	0.68034935	20125818	12448282	0.58579063	0	10144291	14170046	-385881	-41074886	-4883057	-30108128	-3566028	-3273847	hsa-mir-28	407020		miRNA	miRBase:MI0000086
ENSG00000201786	0.033262167	0.018866086	down	4412147	-4412147	-2141481	0.6244912	2228819	15749087	12976809	0.5443206	12094536	10588937	0.95419645	0.4811268	-0.1586976	35673223	0.6438565	-25849624	-29999998	-4	-14974995	-29999998	0	Y_RNA		ENSG00000201786	scRNA	RFAM:RF00019
MI0003589	0.04323645	0.028314134	down	24402401	-24402401	-12870231	-0.4033556	19911761	21816068	13973355	11816068	0.6197281	0.47533798	0.06871271	0.5250912	-3357552	11343012	0	0.06871271	0.44980288	-0.14809847	-0.109624386	-0.27008915	-17725894	hsa-mir-582	693167		miRNA	miRBase:MI0003589
MI0005532	0.015782349	0.005866006	down	46057243	-46057243	-2203428	0.6329427	25061855	29054966	2	20462942	19082842	21675997	17494569	26596603	0	15849628	27369661	-14646683	-19385991	-25235617	-10641303	-11085243	-10210614	hsa-mir-874	100126343		miRNA	miRBase:MI0005532
MI0003591	0.03572043	0.021969644	down	3657476	-3657476	-18708483	19290953	18798122	3060071	20078297	25357141	-0.9441719	20344267	10492039	2131692	0.5552149	19546394	19667416	-1863389	-21122098	-28491755	-0.5500574	-10019646	0	hsa-mir-584	693169		miRNA	miRBase:MI0003591
MI0000461	0.04144499	0.026957583	down	48403845	-48403845	-22751217	15734668	18838067	2229735	0.6844983	0.25153875	0	12223926	14964261	26575313	0.09953594	18365016	2162272	-2222392	-23048544	-35849624	-23923173	-29328856	-43923173	hsa-mir-145	406937	ENSG00000269936	miRNA	miRBase:MI0000461
MI0000786	0.003463663	1.53E-04	down	5555478	-5555478	-2473911	0.78150463	20087538	28550596	2015482	15135078	10507174	25120163	17654715	0.4155693	-24887304	0.7514734	11829338	-0.8215265	-17807283	-25654058	0	-0.80005646	-0.5044975	hsa-mir-378a	494327		miRNA	miRBase:MI0000786
MI0000802	0.005026639	8.01E-04	down	4424837	-4424837	-21456244	0.27715874	2690774	31157665	18771992	19829941	11854267	16518488	0.7035198	-0.07452774	-19125371	19529028	0.8328905	-13057384	-0.21572876	-12215576	0.24792767	-1547873	-13561435	hsa-mir-340	442908		miRNA	miRBase:MI0000802
chr5.trna6	0.005026639	6.82E-04	down	4581465	-4581465	-2195809	12804832	20142918	19887848	11311054	0.98717594	0.17417431	15174427	1248599	0.84515667	-0.019279003	0	1425374	-2176323	-2462627	-2462627	-15163984	-1797811	-0.86598253	trna6			tRNA
chr5.trna15	0.00189549	4.06E-05	down	5309368	-5309368	-57304683	40627923	4788133	50296607	39349046	32910485	5609157	5684191	7189708	0	-0.7228904	4880052	16727586	-25025005	-30170736	-3321928	-2602036	-3409391	12053189	trna15			tRNA
chr5.trna8	0.021063386	0.009786086	down	3485114	-3485114	-18012059	0.61005354	22169585	13569345	16749048	16906719	0.39592886	13269811	0	0.7062688	-483289	0.7062688	-10255351	-0.74542713	-0.788496	-0.18903399	0.489038	0.23319912	-0.9749088	trna8			tRNA
ENSG00000264549	0.007532112	0.001850456	down	39609264	-39609264	-5307766	15222263	42719593	35624971	18977995	14029274	68944855	29406948	6285964	17281685	0	29372635	42612514	-47769814	-4361944	-5040016	-55545893	-29356794	-33619442	SNORD95	619570	ENSG00000264549	snoRNA	RFAM:RF00189
chr6.trna174	0.005026639	8.18E-04	down	6027659	-6027659	-25915978	10163016	26903152	32444715	26490927	15629363	27303925	37475824	26852264	28624964	-0.60145044	19328856	16280313	-0.60145044	0	-2	-12895064	-10671144	-13719687	trna174			tRNA
chr6.trna173	0.005026639	8.12E-04	down	60248795	-60248795	-25909324	10163016	26903152	32444715	26543102	15739913	27353249	3750022	2695387	28624964	-0.55254126	19328856	16280313	-0.60145044	0	-2	-12895064	-10671144	-13719687	trna173			tRNA
chr6.trna10	0.023783032	0.011891516	down	39399393	-39399393	-19781734	0.532495	2192645	1215013	16520767	12694607	0.23703909	11468415	0	0.44057274	-5807355	0.42146397	-0.9493737	-0.8531585	-19004643	-0.6374297	0.49642563	0.21501303	-0.90046453	trna10			tRNA
chr6.trna130	0.005026639	8.23E-04	down	60117736	-60117736	-25877907	10163016	26903152	32479277	26543102	15629363	27303925	37475824	26852264	28624964	-0.55254126	19328856	16280313	-0.60145044	0	-2	-12895064	-10671144	-13719687	trna130			tRNA
chr6.trna65	0.015682112	0.00575936	down	2383104	-2383104	-1252842	0.8204508	14454112	15486989	15168738	17763276	0.23982716	0.13191175	0	0.5222268	-0.85414886	15539355	0.4454112	-0.9696264	-14671259	-0.6966076	-0.7732291	0	-0.93987894	trna65			tRNA
chr6.trna66	0.021722615	0.010308535	down	41266513	-41266513	-20449715	0.5501971	21869984	1226068	1643856	12694607	0.23703909	10995355	0	0.45943165	-5807355	0.45943165	-10524673	-0.8531585	-22223923	-0.8073549	0.47804737	0.21501303	-10524673	trna66			tRNA
chr6.trna119	0.020539079	0.009360731	down	35031328	-35031328	-18086456	0.5936799	22465467	12630343	1702456	1437809	0.32716465	12186403	0	0.62803125	-47813597	0.7732291	-0.92337847	-0.8271632	-13890424	-0.42380762	0.5040426	0.26303434	-0.92337847	trna119			tRNA
ENSG00000201823	0.005026639	6.57E-04	down	1415281	-1415281	-38230166	18929834	42137794	42127876	32039747	35930424	4837447	43582573	5096093	252139	0	3092247	46811075	-15232334	-0.90098953	-12997622	-13524694	-18152599	-23727417	SNORD48		ENSG00000201823	snoRNA	RFAM:RF00282
ENSG00000201754	0.003216947	1.28E-04	down	4587783	-4587783	-55197253	23754258	60881696	54037223	43402457	35165753	744644	5544664	67064385	-0.18807268	-15376568	43984113	5143411	-2099536	-14474592	-27914135	-22439256	-14474592	-12064509	SNORD52	26797	ENSG00000201754	snoRNA	RFAM:RF00276
MI0000254	0.017950065	0.007189781	down	32370272	-32370272	-16946695	1198144	25386314	32230978	19794312	21000805	0.8236017	14877863	0.9854889	2230404	0	13338099	2274891	-0.722599	-12540197	-14770164	-0.1971569	-0.068870544	-11458101	hsa-mir-30c-2	407032	ENSG00000199094	miRNA	miRBase:MI0000254
MI0003599	0.007139438	0.001545503	down	23869493	-23869493	-1255168	-0.42968464	1229867	1313158	15849619	1229867	0.55551815	1186347	0.4506607	0	-10175943	-0.34395504	0.54656696	-0.5145736	-1435585	-15083413	0.4570446	-0.026472092	0.19209862	hsa-mir-589	693174		miRNA	miRBase:MI0003599
ENSG00000221740	0.012338873	0.003876372	down	12445584	-12445584	-3637562	14800234	41115484	3821742	31885471	24206495	43421097	30739803	36676922	26962318	0	44624224	39489002	-24268675	-22256093	-28447876	-30691047	-2506791	-17771482	SNORD93	692210	ENSG00000221740	snoRNA	RFAM:RF00606
MI0000253	0.023451038	0.011612153	down	2789481	-2789481	-14799967	0.44306755	19576912	22614937	14329338	13666506	0.72955704	0.7012739	0.5722513	21326103	-29546204	0.5824747	0.93783283	-0.5219526	-0.42410564	-0.7990742	0	-10737152	-0.8482685	hsa-mir-148a	406940	ENSG00000199085	miRNA	miRBase:MI0000253
MI0001150	0.03626234	0.022463398	down	19105736	-19105736	-0.9340058	0.65326834	0.51326084	14618139	0.26303434	0.39854956	-0.7589917	12520638	-0.21150398	0.91908026	-12895064	-0.45943165	0.16115475	-12895064	-10264721	-16114345	0.36838722	0.08900499	-0.73696566	hsa-mir-196b	442920	ENSG00000207584	miRNA	miRBase:MI0001150
MI0003762	0.023451038	0.011621753	up	45150995	45150995	21747577	-22223923	0	-0.38109016	-13479233	-2485427	-2807355	-14854269	-21069152	-0.55942726	-3807355	0.38246965	-10524673	14310498	0.66837835	10995355	26844978	27738457	20813885	hsa-mir-550a-3	100616354	ENSG00000212024	miRNA	miRBase:MI0003762
MI0003600	0.03572043	0.021280412	up	31992378	31992378	16777282	-123349	-0.067903996	-0.44294357	-17990875	-15360532	-2742504	-0.95109034	-18579812	-0.29319668	-34429436	0	-0.7705183	0.9146085	0.1420188	0.5457411	24150372	24150372	15626812	hsa-mir-550a-1	693133		miRNA	miRBase:MI0003600
MI0003601	0.03572043	0.021280412	up	31992378	31992378	16777282	-123349	-0.067903996	-0.44294357	-17990875	-15360532	-2742504	-0.95109034	-18579812	-0.29319668	-34429436	0	-0.7705183	0.9146085	0.1420188	0.5457411	24150372	24150372	15626812	hsa-mir-550a-2	693134	ENSG00000207573	miRNA	miRBase:MI0003601
MI0000734	0.021722615	0.010380719	up	2777762	2777762	1473923	-18530931	-0.12590122	0.46552372	-0.40422535	-0.7172613	-16304379	-0.59466076	-16687422	0.5475149	-23377848	0.3860054	-0.1488409	16388826	0.8551016	0.6105099	20863857	15815668	13588915	hsa-mir-106b	406900		miRNA	miRBase:MI0000734
MI0000273	0.019535324	0.008557509	up	13455134	13455134	37500849	-26600966	-37441607	-21087933	-25635886	-4066089	-51149983	-4245059	-5725052	0.32622814	-69729795	-14260855	-4546715	27459812	21508188	0	19395351	19989233	35003452	hsa-mir-183	406959	ENSG00000207691	miRNA	miRBase:MI0000273
MI0000816	0.012254641	0.003741461	down	70410237	-70410237	-28157852	18349237	15435066	25794792	0.56807995	17470007	0.64848995	0.5725031	0.19810772	0.98790836	0.37057495	0	16117134	-4319741	-2582775	-39047031	-13142862	-44099383	-24814916	hsa-mir-335	442904		miRNA	miRBase:MI0000816
MI0000087	0.029111113	0.015714848	down	41015253	-41015253	-20361605	0.5401802	3206355	34540148	31072245	2668189	27366552	21872807	16540127	37769794	-0.21192455	31917572	24917545	-14111948	0	-1094471	-0.3762045	-0.86047935	-14254322	hsa-mir-29a	407021		miRNA	miRBase:MI0000087|RFAM:RF00074
MI0022688	0.005026639	5.67E-04	down	58238726	-58238726	-25419788	0.3601756	16686206	22603402	11433644	10107265	0.5338235	14652925	0.97830486	0.2737608	0	0.0631938	11138201	-19786263	-30660892	-34811265	-14811268	-24811265	-26066575	hsa-mir-6842			miRNA	miRBase:MI0022688
MI0002470	0.03572043	0.021741167	up	3993168	3993168	19975338	-0.59514236	-0.6152954	-0.07298851	-0.70723534	-0.5725975	-22534246	-12581692	-20175915	0	-20399408	-23255358	-0.68946266	25584507	12940979	15870781	33951397	3199562	2880394	hsa-mir-486	619554		miRNA	miRBase:MI0002470
MI0023622	0.03572043	0.021919841	up	39294937	39294937	19743434	-0.59581375	-0.6187668	-0.081962585	-0.718668	-0.5750332	-22642746	-12512474	-20187473	0	-20356445	-23285837	-0.67790985	2513237	1246664	1542036	33474827	31521606	282835	hsa-mir-486-2			miRNA	miRBase:MI0023622
MI0000809	0.02173084	0.010480803	down	31815338	-31815338	-16697224	10161324	17639389	25284376	11870108	14719	-0.4333954	12470264	0.34428787	13790979	0.07300854	0.25290394	13760986	-15007229	-24264345	-2664547	-0.22151756	-15584383	0	hsa-mir-151a	442893		miRNA	miRBase:MI0000809
ENSG00000239180	0.026106562	0.013399828	down	5743112	-5743112	-25218327	0.9490967	36352053	23794518	0.5587921	0.7118511	0	19588499	23492327	15834799	12854595	1805131	21760874	-22759852	-35347195	-35871868	-25607147	-19845223	-24472566	Y_RNA		ENSG00000239180	scRNA	RFAM:RF00019
MI0000060	0.00747455	0.001703125	down	34427712	-34427712	-17835703	0.59475803	0.8596821	18788834	21664352	215835	10251713	11290188	0	-0.631937	-26372156	-0.36271	0.064058304	-0.3297224	-15322905	-17542944	1531765	0.031115532	0.050902367	hsa-let-7a-1	406881	ENSG00000199165	miRNA	miRBase:MI0000060|RFAM:RF00027
MI0000439	0.018430093	0.007674722	down	136158285	-136158285	-37672129	11036386	226657	28650866	13927927	16619997	0.022315979	1713706	10116138	25586233	0	0.6991577	30944033	-50577836	-52663703	-55882983	-42504287	-41435137	-46707606	hsa-mir-23b	407011		miRNA	miRBase:MI0000439
MI0000440	0.005026639	4.90E-04	down	56270685	-56270685	-24923835	0.55034924	25307255	3148653	20324888	22998743	0.5793247	22276115	10126505	0.82402897	-15899019	10527887	0.95414066	-15202475	-22839336	-27408276	0	-1468421	-0.17436504	hsa-mir-27b	407019		miRNA	miRBase:MI0000440
MI0000080	0.012384468	0.003945494	down	39730642	-39730642	-1990252	19553308	2076149	24555159	239956	2529499	0.8023195	24721708	0.9380894	16910858	-11920872	30883818	14106321	-0.5218525	-11180859	-17201223	0	-0.9690561	-10356245	hsa-mir-24-1	407012		miRNA	miRBase:MI0000080
MI0000269	0.009504125	0.002523219	down	43089504	-43089504	-21073365	-0.31637955	24897537	28439636	21757545	0.87771416	10762253	23573666	14995766	-0.23408604	-0.2840128	0.30256653	17306633	-14655104	-21605759	-25869255	1243473	-13639898	0	hsa-mir-181a-2	406954	ENSG00000207595	miRNA	miRBase:MI0000269|RFAM:RF00076
MI0000683	0.004918688	3.26E-04	down	5938763	-5938763	-25701625	0.74643135	28127317	28682976	27876682	1841464	15937805	3100955	2323882	-0.36696625	0	23829098	15742149	-14089985	-10154457	-18679667	0.6057606	-18376989	-11734209	hsa-mir-181b-2	406956	ENSG00000207737	miRNA	miRBase:MI0000683|RFAM:RF00076
MI0000282	0.005026639	5.65E-04	down	77001343	-77001343	-29448836	28191452	41825304	48398123	33273792	3233182	13286924	30572357	25653677	23565407	-0.2957983	22305756	3317401	-10113449	-0.7706289	-13238125	0	-11176758	-11424084	hsa-mir-199b	406978	ENSG00000207581	miRNA	miRBase:MI0000282
MI0000471	0.020045286	0.008958291	down	32937927	-32937927	-17197497	0.9568386	22439919	31987572	23846111	28506203	-0.33575344	11709356	-0.5082989	0.84160995	-23623896	0	0.43468666	-10111294	0.3851204	-0.71899796	1083478	-130025	0.40250206	hsa-mir-126	406913		miRNA	miRBase:MI0000471
MI0003129	0.00189549	2.71E-05	down	14164442	-14164442	-38242018	20700293	29270763	2778675	34272346	34803848	40991774	32633486	29953213	20664272	-0.41755772	0.60535717	19414825	-26654854	-293966	-27538939	-0.6787882	-0.9837923	-11145496	hsa-mir-146b	574447	ENSG00000202569	miRNA	miRBase:MI0003129
MI0006344	0.005026639	5.74E-04	down	4719447	-4719447	-2238618	104182	19678197	23801427	1141356	0.97862625	0.612977	0.52724695	0.33880186	10210614	-16280313	0.37196875	0.27008915	-19175379	-13870232	-19175379	-0.6951456	-35025005	-17655349	hsa-mir-548e	100313921		miRNA	miRBase:MI0006344
MI0010629	0.033490326	0.019264348	down	24427674	-24427674	-12885165	12854023	14594316	1741467	15849624	12288189	0	1357552	0.9307375	15391588	0.044394016	0.95419645	184549	-0.75207233	-1678072	-24150374	-0.19264507	-0.24511242	0	hsa-mir-2110	100302224	ENSG00000238742	miRNA	miRBase:MI0010629
MI0000286	0.04144499	0.02682367	up	36167908	36167908	18547101	-3527247	-11884451	0	-0.84652567	-16605134	-22927818	-11884451	-26605134	-0.21383047	-4029747	-0.8867893	-12927818	1838561	0.24327135	0.28010798	2199071	17184458	19852028	hsa-mir-210	406992	ENSG00000199038	miRNA	miRBase:MI0000286
ENSG00000207008	0.012317121	0.003815037	down	15832542	-15832542	-3984821	3518729	57874002	5939805	4865615	4332984	5610173	52332516	5451845	17914135	-0.37851167	8919093	47548876	-0.7004397	-0.115477085	-13785117	-11154771	0	-0.7004397	SNORA54	677833	ENSG00000207008	snoRNA	RFAM:RF00430
ENSG00000201279	0.024191326	0.012202704	down	11310998	-11310998	-34996543	23129463	25074673	17262306	0	0.6529808	-0.17428398	10903864	18928938	17662668	0.6561413	20513124	20727568	-41799088	-5594946	-6009984	-45949464	-3931981	-4720477	Y_RNA		ENSG00000201279	scRNA	RFAM:RF00019
ENSG00000200615	0.01918702	0.008261726	down	9869787	-9869787	-3303019	1697422	27407007	19950933	-0.012522697	1	0.1423521	10115309	24710426	11039219	1075469	17847881	19561481	-36617785	-5269461	-51382165	-35120316	-3707582	-38544235	Y_RNA		ENSG00000200615	scRNA	RFAM:RF00019
MI0006354	0.00429383	2.09E-04	down	4389169	-4389169	-21339478	0.69458675	19663916	25881224	15594273	10919223	0.9018192	16529393	0.533432	0.79646635	-24405727	-0.058103085	0.6589627	-16629653	-16629653	-19259996	0	-0.52000713	-0.788496	hsa-mir-548k	100313770		miRNA	miRBase:MI0006354
MI0000446	0.00939188	0.002451862	down	5357381	-5357381	-24215279	0.35989618	14854269	2405993	11043367	0.6322684	0.90046453	0.39689016	0.69302225	-1321928	-0.8194275	-13833284	-0.099535465	-0.20645046	-59068904	-30995355	-10489092	-0.6589627	0.3025632	hsa-mir-125b-1	406911	ENSG00000207971	miRNA	miRBase:MI0000446
MI0000061	0.007532112	0.001899692	down	3397799	-3397799	-17646005	0.59318066	0.8568878	18754988	21638308	2155923	10266256	11279364	0	-0.64341354	-26421547	-0.3688469	0.06021881	-0.29308414	-1495656	-17170391	15749254	0.07121658	0.057682037	hsa-let-7a-2	406882	ENSG00000198975	miRNA	miRBase:MI0000061|RFAM:RF00027
MI0000811	0.026112549	0.013518443	down	43200226	-43200226	-2111039	0.23519325	2263977	3075078	13670244	1995142	0.11244774	0.87804127	0	127248	-10746527	18619709	2216877	-282798	-2738943	-21599894	-12040071	-18108616	-22366543	hsa-mir-148b	442892		miRNA	miRBase:MI0000811
MI0003629	0.014672882	0.004999168	down	27413924	-27413924	-14549088	0.15200281	16374297	1688056	10395284	0.7369652	0	11876268	0.15200281	10395284	-11699252	0.688056	0.58496237	-11699252	-18479972	-21699252	-11699252	-11699252	0.07800245	hsa-mir-616	693201	ENSG00000208028	miRNA	miRBase:MI0003629
MI0000750	0.001533451	1.36E-05	down	10057306	-10057306	-3330172	18013344	30087757	3624817	29362106	28847008	22216644	24560318	200391	0.5337944	-13318253	0.88832474	15325928	-17783499	-19612198	-2895481	0	-18812847	-0.23646736	hsa-mir-26a-2	407016		miRNA	miRBase:MI0000750
chr12.trna13	0.014802315	0.005233607	down	3091559	-3091559	-16283345	0.6520767	22587347	13625703	17004399	1716207	0.42146397	1342392	0	0.74723387	-3485427	0.9205656	-0.8531585	-0.7629609	-0.7629609	-0.16349888	0.5145731	0.28010798	-0.90046453	trna13			tRNA
MI0003639	0.031934317	0.017804088	down	39502542	-39502542	-19819455	12594943	28527036	36667562	2129768	18024974	0.90349245	12736039	0.9699874	34027867	-14551945	2494491	14266591	-17369657	0	-20170736	-0.03435135	-14093909	-19175377	hsa-mir-625	693210	ENSG00000207781	miRNA	miRBase:MI0003639
MI0000805	0.018464284	0.007843236	down	5208101	-5208101	-23807573	21195908	3159998	33079128	32249699	32275648	26680355	26356382	23769064	22612686	-0.008743286	5129977	25039644	-0.5091572	0	-12756672	-13706875	-0.06299877	-20747547	hsa-mir-342	442909		miRNA	miRBase:MI0000805
MI0000472	0.005026639	8.06E-04	down	1528915	-1528915	-39344363	3701027	31686497	42241993	262144	0	0.2804451	2842945	0.38511086	0.7005863	0.2193861	0.38071442	17806292	-367769	-41340685	-28188663	-31509423	-44728703	-264147	hsa-mir-127	406914	ENSG00000207608	miRNA	miRBase:MI0000472
MI0003676	0.00517001	8.92E-04	down	16943888	-16943888	-4082693	3482819	36464477	45580335	2805037	0.9713502	14038501	32037473	0.7721944	0.9122844	1160891	0	31120439	-4305808	-40163016	-29521713	-20494685	-40163016	-2617752	hsa-mir-654	724024	ENSG00000207934	miRNA	miRBase:MI0003676
MI0001735	0.006721063	0.001278786	down	18975765	-18975765	-4246086	26226597	29624052	4528084	21877546	0.09571171	0.7597027	35639782	0.2349863	0	0.8946867	0.2349863	22903357	-465431	-6113742	-30693479	-4113742	-35287795	-32068515	hsa-mir-409	574413	ENSG00000199107	miRNA	miRBase:MI0001735
MI0003641	0.005882173	0.00106712	down	29743288	-29743288	-15725641	-0.5025003	204182	23388019	18194275	1527247	0.86673355	18667336	0	0.08246231	-0.7655349	0.7705183	0	-0.9175379	-0.7655349	-1280108	0.612977	-0.62803125	-0.3870232	hsa-mir-627	693212		miRNA	miRBase:MI0003641
MI0003642	0.017950065	0.00716112	down	3956867	-3956867	-19843585	18372707	2584962	33950624	1884923	18372707	-0.14135599	20612001	11890335	1995183	0.27897596	0.7019186	24471378	-1099536	-2141356	-2421464	0	-10193653	-0.27462244	hsa-mir-628	693213		miRNA	miRBase:MI0003642
chr16.trna8	0.003216947	1.22E-04	down	37950437	-37950437	-19241165	0.9909549	18923912	19954844	10789514	10959244	0.23266077	12249665	0.5969353	-11520028	-20740004	-0.79836607	0	-0.8624964	-21520028	-15670404	0.053111553	0.053111553	0.64385605	trna8			tRNA
chr16.trna27	0.014238571	0.004725189	down	35549514	-35549514	-18298298	23923173	2044394	2378512	18278189	20531116	0.6553521	0.90689087	0.678072	0.20163393	-10740004	30487595	11699252	-0.23446512	-15145731	-18624964	-0.8624964	-1	0	trna27			tRNA
MI0000804	0.03201493	0.01799069	down	37966	-37966	-1924708	0.6040716	12208929	17701569	0.9218521	12997246	0.08158779	0.466568	0.08653641	16862459	0	0.7390623	19465609	-2548699	-35183253	-27457356	-2548699	-18178854	-23753672	hsa-mir-328	442901	ENSG00000207948	miRNA	miRBase:MI0000804
MI0000449	0.012089123	0.003637435	down	3687985	-3687985	-18828328	13030691	24679232	2167842	21510658	18778715	0.27237225	21594782	14543128	1744441	0	0.14260435	26280308	-0.4854269	-24594316	-12667866	-0.33604908	-0.45943165	-10188589	hsa-mir-132	406921	ENSG00000267200	miRNA	miRBase:MI0000449
chr17.trna2	0.004695451	2.70E-04	down	30529127	-30529127	-16101863	-0.28950667	16698513	13479233	12410083	0.71049356	1	17104936	21844244	0.62803125	-18744692	0.12553096	0.34792328	0	-0.6520767	-11375036	-0.45943165	-0.6520767	-0.45943165	trna2			tRNA
MI0005559	0.015660819	0.005682244	down	5787625	-5787625	-25329714	0.892828	25905046	2856946	15546598	1508563	0	25056324	1718523	2095086	0.8210926	0.51790047	24241705	-23488326	-27358556	-33659062	-15882983	-17138295	-24006715	hsa-mir-744	100126313		miRNA	miRBase:MI0005559
MI0001729	0.014802315	0.005223505	up	21450527	21450527	4422941	-30142612	-0.23208237	-0.38142014	-11270676	-1486373	-22819433	-4243037	-4051592	-0.45430946	-4471306	0	-17786703	4501566	52529564	435445	5990673	457831	52335186	hsa-mir-451a	574411	ENSG00000264066	miRNA	miRBase:MI0001729
MI0000462	0.005026639	4.29E-04	down	8693706	-8693706	-31199713	20703897	31043367	31653376	33011694	34835854	11836	31210155	21281052	19259996	0	24253063	20153751	-22223923	-14854269	-2129283	-0.7717309	-2129283	-18813553	hsa-mir-152	406943		miRNA	miRBase:MI0000462
MI0000266	0.005026639	6.85E-04	down	12917112	-12917112	-36912117	28150654	28822212	31123943	29395638	36559277	17198734	19046526	14415121	0.7205305	-0.13669205	24603176	20596294	-4765751	-28966446	-3810605	-0.93441105	-23720322	-16474457	hsa-mir-10a	406902	ENSG00000257178	miRNA	miRBase:MI0000266|RFAM:RF00104
chr17.trna16	0.005026639	8.14E-04	down	56989155	-56989155	-25106874	0.98457	27168746	32655902	2649982	16153364	27491918	37423272	26838155	28029628	-0.5545888	19689732	16933389	-0.6476984	0	-19696262	-12326608	-0.91073275	-0.74723387	trna16			tRNA
MI0000458	0.005026639	7.42E-04	down	4195092	-4195092	-20687025	0.34582424	24457054	27128296	24574947	18554134	22017956	1481308	0.6780815	16420088	-21733828	13084145	0.7768202	-0.5440693	-11089239	-12104216	-0.41962528	-0.8892679	-0.3455124	hsa-mir-142	406934	ENSG00000265206	miRNA	miRBase:MI0000458
MI0000745	0.007532112	0.001877714	down	33177352	-33177352	-17301987	-0.65838385	17479362	28787174	0.7544794	10353546	0.917861	0.7835598	0.021859169	0.28398895	-22005334	0.62121296	0.06986427	-10676394	-0.8735523	-19041405	-0.23900747	-12652392	-13752117	hsa-mir-301a	407027		miRNA	miRBase:MI0000745
MI0000077	0.006841328	0.001373219	down	51591763	-51591763	-23671408	0.70599365	2554515	28345575	21538591	18475866	12208643	18367872	0.6028013	0.6266775	-30236673	23965902	0.5418396	-17523165	0	-11169395	-0.3919506	-20095778	-17458582	hsa-mir-21	406991	ENSG00000199004	miRNA	miRBase:MI0000077
ENSG00000199753	0.009597602	0.002675438	down	14502712	-14502712	-38582509	11700077	37615128	38380527	2329112	17648277	42952747	2985674	4376295	16571484	0	27663727	4735811	-26659698	-27798605	-38006191	-30889645	-21409588	-2614523	SNORD104	692227	ENSG00000199753	snoRNA	RFAM:RF00289
ENSG00000199961	0.005026639	5.72E-04	down	21356928	-21356928	-4416632	2091148	47802186	35953794	3	2911066	62870097	37100577	5733826	0.9358697	-1523562	45953794	37196116	-29385996	-0.2756343	-2201634	-2201634	-19385993	-2201634	SNORD1B	677849	ENSG00000199961	snoRNA	RFAM:RF00213
MI0000814	0.007532112	0.001881252	down	52925506	-52925506	-2403963	22694607	32959328	37201223	2731804	27395396	17776074	32694607	34734154	27999754	0	34964256	25676847	-0.4854269	-0.28379297	-0.34792328	-0.41503763	-0.6374297	-163743	hsa-mir-338	442906		miRNA	miRBase:MI0000814
chr18.trna4	0.03834144	0.024420587	down	34633334	-34633334	-17921612	0.8756094	22152057	23118567	1444529	0.09702444	16702094	27300496	16975417	21741004	-15600877	36221156	14071755	-10126	-19875088	-16360364	-11730647	-14531727	0	trna4			tRNA
ENSG00000202093	0.020257045	0.00914256	down	58789983	-58789983	-25555704	12033596	27651458	29112964	14892039	2670608	18205304	20929027	18317285	-0.81398773	-39608293	38130164	34868445	-0.21359539	-10402637	-14827819	-15202565	-21832218	-0.65965986	SNORD58C		ENSG00000202093	snoRNA	RFAM:RF00151
MI0000242	0.006841328	0.001392483	down	7393711	-7393711	-28862987	25040884	38936586	45872116	30195885	29855366	10337162	27353306	22499466	26432314	0	20430584	3206108	-15568113	-1205904	-17826929	-0.417408	-15237389	-15074835	hsa-mir-199a-1	406976	ENSG00000207752	miRNA	miRBase:MI0000242
MI0000081	0.011955644	0.003544372	down	40776634	-40776634	-20277426	19700813	2174449	257098	2430729	25594969	0.8785238	2508541	10259781	17591248	-11406136	30982733	14837618	-0.5259905	-10984259	-17043281	0	-0.9673624	-1033392	hsa-mir-24-2	407013	ENSG00000267519	miRNA	miRBase:MI0000081
MI0000085	0.011210877	0.003224367	down	4793174	-4793174	-22609813	1726306	28934832	32863426	3034937	2684227	14753218	27794275	12409363	25924625	-19186869	28807783	19628716	-0.6503315	-0.03905773	-14266758	0	-10881672	-102178	hsa-mir-27a	407018	ENSG00000207808	miRNA	miRBase:MI0000085
MI0000079	0.01918702	0.008320035	down	100721	-100721	-33322926	0.5731859	23161716	27109528	1829649	18522997	0.543931	17249231	0.96658325	23759136	0	2032837	24425564	-39835768	-39061723	-4724334	-35293179	-41393714	-4244341	hsa-mir-23a	407010	ENSG00000207980	miRNA	miRBase:MI0000079
MI0000271	0.018430093	0.007628302	down	37185955	-37185955	-18947577	-0.4736328	21983528	30699406	21464071	18287277	10696201	11663313	0.58675575	0.23311806	-0.73069954	14407139	20535002	-1466177	-0.005393982	-26398249	0	-13313799	-2010807	hsa-mir-181c	406957	ENSG00000207613	miRNA	miRBase:MI0000271|RFAM:RF00076
MI0003139	0.007631212	0.001958453	down	745123	-745123	-28974786	0.97400475	32854023	42150126	31982698	2532495	14594316	2532495	18220015	0.44057274	-0.16349888	29000044	23725543	-12223923	0	-32223926	-0.34792328	-14854269	-32223926	hsa-mir-181d	574457	ENSG00000207585	miRNA	miRBase:MI0003139
MI0003656	0.027105654	0.014162391	down	41828895	-41828895	-20644999	0.3923173	27813597	32667866	14594316	14262648	1321928	20660892	1	2820179	-14150374	12479277	19307375	-11926451	-4	-1678072	-0.19264507	-0.830075	-0.19264507	hsa-mir-641	693226	ENSG00000207631	miRNA	miRBase:MI0003656
MI0000803	0.028914278	0.015352714	down	41378417	-41378417	-20488784	11347971	18959427	228273	13426018	12518363	0	1648015	10582991	2388772	0.20744228	15447454	17220154	-19560566	-0.818553	-2351985	-18450251	-25124497	-35999126	hsa-mir-330	442902		miRNA	miRBase:MI0000803
MI0003834	0.018430093	0.007747163	down	39582274	-39582274	-19848545	0.6849041	31112566	36494455	28852196	26696777	20091019	24161787	15078611	28586102	0	27278051	24588776	-0.39689016	-0.08784342	-13341546	-0.27403355	-0.58496284	-15488935	hsa-mir-769	768217	ENSG00000211580	miRNA	miRBase:MI0003834
MI0000479	0.03572043	0.021446263	down	57884874	-57884874	-25331864	0.9278345	24444752	26230469	20009823	11661587	15985298	11358604	178759	25520496	0	3797121	18514252	-39658604	-1400487	-31867352	-1558773	-21969948	-41180134	hsa-mir-150	406942	ENSG00000207782	miRNA	miRBase:MI0000479
MI0000746	0.021006357	0.009666642	down	7490131	-7490131	-2904991	24921646	23884058	2374774	19224138	21739216	0	1219101	0.7605829	20964975	0.41978168	18384609	27885094	-38214302	-3284402	-2438573	-2772756	-3092976	-4118816	hsa-mir-99b	407056	ENSG00000207550	miRNA	miRBase:MI0000746
MI0000066	0.004922379	3.48E-04	down	10040708	-10040708	-3327789	19193816	35479007	37460322	38073554	31810336	23067946	27655349	22940612	14854264	0	2607781	27838664	-19875088	-26755648	-15975623	-0.7794008	-1716207	-19385996	hsa-let-7e	406887	ENSG00000198972	miRNA	miRBase:MI0000066|RFAM:RF00027
MI0000469	0.004695451	2.59E-04	down	17068502	-17068502	-40932646	22623167	29216852	2451315	21623526	14000015	1470788	19137039	14848795	0	0.513999	0.042448997	20361605	-45801835	-48570237	-33286448	-3480648	-32813392	-39136076	hsa-mir-125a	406910	ENSG00000208008	miRNA	miRBase:MI0000469
ENSG00000251806	0.003216947	1.16E-04	down	16580399	-16580399	-4051407	17224665	4587965	48904467	465306	40729637	59259996	35849628	58713512	17048721	0	37257414	36252708	-15145731	-0.3400755	-10892673	-11202941	-0.3400755	-10291462	SNORD119	100113378	ENSG00000251806	snoRNA	RFAM:RF00570
ENSG00000221116	0.014802315	0.005239758	down	18259502	-18259502	-41905756	19198294	4094327	4101159	27961712	27271843	8490444	27620902	74447346	32293386	-0.20945358	5202058	4457658	-32094536	-12094536	-2624491	-17500219	-11219907	-17500219	SNORD110	692213	ENSG00000221116	snoRNA	RFAM:RF00610
ENSG00000226572	0.009597602	0.00266335	down	1542248	-1542248	-39469628	12525215	46242685	4919585	30020475	3015626	44310856	36473494	36941204	4074871	0	35999126	36386003	-23439546	-14005384	-3137504	-3090198	-26181297	-24594321	SNORD57	26792	ENSG00000226572	snoRNA	RFAM:RF00274
ENSG00000200494	0.029078795	0.015568735	down	45996847	-45996847	-2201535	0.70043993	23098555	16048622	13098555	0.6244912	13098555	11015382	12352166	0.52356195	-0.1586976	35949464	0.70043993	-25849624	-29999998	-35849624	-14974995	-32630343	0	Y_RNA		ENSG00000200494	scRNA	RFAM:RF00019
ENSG00000212232	0.005026639	6.93E-04	down	11720312	-11720312	-3550939	13286619	3744854	34150372	2961526	20271626	3690999	33403711	3277811	0	-313245	39645014	20426035	-16104975	11633482	-22280278	-16629648	-16763854	-26364927	SNORD17	692086	ENSG00000212232	snoRNA	RFAM:RF00567
MI0000101	0.016759565	0.006303376	down	36176288	-36176288	-18550444	-0.16710997	0.58496237	26688852	16865005	15849624	0.5698557	0.5391588	0.12928295	0.45943165	-11420188	-0.9125371	10768156	0.16992521	-2192645	-4	-0.50814676	-0.32757473	-1678072	hsa-mir-99a	407055	ENSG00000207638	miRNA	miRBase:MI0000101|RFAM:RF00104
MI0000064	0.005026639	7.81E-04	down	4423674	-4423674	-2145245	0.43609905	12488208	2273604	21219907	2175572	1397964	19349046	14298129	0	-0.32192802	-0.14260435	14234991	-0.47865343	-29499593	-29499593	0.1297679	-0.03435135	0.14519787	hsa-let-7c	406885	ENSG00000199030	miRNA	miRBase:MI0000064|RFAM:RF00027
MI0000470	0.009898409	0.002803089	down	54536223	-54536223	-24472148	0.1356554	13738151	23178587	10597067	0.5917201	0.937716	0.3259864	0.7206178	-0.79219484	-0.9402933	-13948593	0	-0.47732162	-6149747	-3342392	-12428565	-0.9018192	0.09818077	hsa-mir-125b-2	406912	ENSG00000207863	miRNA	miRBase:MI0000470
MI0005568	0.024696022	0.01256656	down	5313127	-5313127	-24095612	0.09310913	25634294	34418378	14150372	18479967	0.8119273	24090137	0.8119273	26880555	0	14506612	21946473	-21699252	-0.8479972	-31699252	-1321928	-26844983	-34918532	hsa-mir-301b	100126318	ENSG00000212102	miRNA	miRBase:MI0005568
ENSG00000263764	0.017322134	0.006668255	down	9651796	-9651796	-32707975	-0.40053797	5069348	49619317	4718818	37995267	53015656	42616677	5743916	17171574	-0.61812925	52536683	5407332	-0.40053797	0	-0.9569311	-0.45943165	0.25938654	-10901976	SNORD43	26807	ENSG00000263764	snoRNA	RFAM:RF00221
MI0000062	0.00747455	0.001719808	down	34414606	-34414606	-1783021	0.5913267	0.85876083	18777647	2167798	21591654	10259199	11265497	0	-0.633749	-26419573	-0.36267853	0.062469482	-0.32876205	-15315981	-17531509	15325956	0.032622337	0.053105354	hsa-let-7a-3	406883	ENSG00000198986	miRNA	miRBase:MI0000062|RFAM:RF00027
MI0000299	0.018430093	0.007675505	down	36636553	-36636553	-18732837	16992645	20617523	29596567	18435249	1385912	0	2181754	1361722	21886463	0.21121216	17029724	14244509	-0.8425417	-0.7985401	-30415835	-0.64234924	-12456179	-0.82250404	hsa-mir-222	407007	ENSG00000207725	miRNA	miRBase:MI0000299
MI0003184	0.017832315	0.006943556	down	25684988	-25684988	-13609254	-0.11370659	13982353	18395357	0.6969309	0.363245	0.14987564	17044058	0.6856451	0.7448406	-1269732	0.21935177	12349205	-0.7268772	-19492693	-19729204	0	-0.49946594	-0.9848933	hsa-mir-500a	574502		miRNA	miRBase:MI0003184
MI0000762	0.048865844	0.03221686	down	24419658	-24419658	-1288043	0.43857288	0	0.9904766	0.88649845	11443901	-0.4024377	1842185	-0.8903756	0.75207233	-39259996	0.22780561	0.5658536	-0.5755024	-11186447	-13652844	-0.088056564	-0.92599964	-14150376	hsa-mir-362	574030		miRNA	miRBase:MI0000762
MI0000300	0.03834144	0.024518047	down	30681882	-30681882	-16173869	18293991	20749836	30094433	17678623	2456564	0.7012615	11992884	0.42276573	3100686	-0.590312	10720139	2372449	0	-0.66268253	-13171177	-0.30838203	-0.4438877	-25696764	hsa-mir-223	407008	ENSG00000207939	miRNA	miRBase:MI0000300
ENSG00000241049	0.022950264	0.011170482	down	52830253	-52830253	-24013643	31415968	28579807	32964573	0	0.7441611	-0.32192802	17004399	19164767	11375036	21210155	0.45943165	22172308	-16214883	-27369654	-3321928	-18624964	-14150374	-2321928	AL672138.1		ENSG00000241049	scRNA_pseudogene
MI0003685	0.03572043	0.021707134	down	22201662	-22201662	-11506677	0.1557684	16042519	2216752	0.7478905	0.25673866	-0.3167963	16154795	0.50873566	0.8483782	-10452509	-0.059464455	1141859	-0.7518921	-17176762	-17988129	0.3671322	-0.5328007	0.52787685	hsa-mir-421	693122	ENSG00000202566	miRNA	miRBase:MI0003685
MI0000760	0.014238571	0.004722534	down	50555253	-50555253	-2337861	11961012	2475624	28313465	2326805	21247168	15614328	24620943	17557316	28359156	0	18856764	25718775	-16414156	-14292183	-27911625	-1090723	-13817711	-1420475	hsa-mir-361	494323		miRNA	miRBase:MI0000760
MI0020364	0.005026639	4.37E-04	down	14111612	-14111612	-3818811	17487426	32908497	35409374	29791555	3121831	32036886	3113657	26728888	0	-27608125	38669243	18308139	-26088095	-13457751	-31233826	-2345775	-31233826	10117769	hsa-mir-6087			miRNA	miRBase:MI0020364
uc022cjg.1	0.007139438	0.001547931	down	21324924	-21324924	-4414469	11916199	26026144	18602409	0.77418804	0.41708517	53613453	2112321	5274431	-20671144	-30671144	37494125	16953869	-32895064	-41375036	-4874469	-4289507	-33719687	0	piR-32678			piRNA	JB175072
