# Supplementary material for: Global expression of noncoding RNome reveals dysregulation of small RNAs in patients with HTLV-1–associated adult T-cell leukemia: a pilot study
Source: Infect Agent Cancer. 2021 Jan 9;16:4. doi: 10.1186/s13027-020-00343-2 (PMC7797118; doi:10.1186/s13027-020-00343-2)
Supplement: Supplementary file 7 — Additional file 7: Table S7. List of the 26 novel sRNAs differentially expressed between ATLL and HC group. [file 13027_2020_343_MOESM7_ESM.xlsx]

## Sheet: Table S7
Table S7. List of the 26 novel sRNAs differentially expressed between ATLL and HC group
Gene ID	p (Corr)	p	Regulation	FC (abs)	FC	Log FC	001ATLL(normalized)	005ATLL(normalized)	007ATLL(normalized)	017ATLL(normalized)	171ATLL(normalized)	227ATLL(normalized)	238ATLL(normalized)	269ATLL(normalized)	275ATLL(normalized)	342ATLL(normalized)	002HC(normalized)	003HC(normalized)	004HC(normalized)	005HC(normalized)	006HC(normalized)	Gene Type
NEWGENE6	6.24E-06	2.45E-07	down	29493813	-29493813	-48823404	-14150374	-10931094	-0.9125371	-0.678072	-2678072	-3	-34150376	-1678072	-1678072	-34150376	21189413	39366379	28948178	23923173	30874624	Unknown
NEWGENE508	0.027371362	0.009238306	up	9234141	9234141	32069778	0	-35132027	39303703	31905699	-19221654	0.65570736	-14594316	-0.43544006	-17189512	-12207937	-31587715	-32022734	-30890627	-45690556	-32623944	snoRNA
NEWGENE512	0.027371362	0.009967809	up	15368699	15368699	39419231	29234657	-0.2980814	64978247	5004202	-0.44745922	-0.61410904	-12746224	0	-13219285	-13708377	-46438565	-23219283	-2228819	-29068909	-3058894	snoRNA
NEWGENE516	0.038742706	0.0174722	up	12299939	12299939	36205792	31570435	0	3752554	456604	-28365011	-20920606	-29740047	-16686597	-21375036	-24028478	-43484	-385536	-32959328	-45183253	-34028478	snoRNA
NEWGENE24	0.001004247	7.70E-05	up	10196993	10196993	3350072	13836474	-0.15094185	-0.5945487	31962237	-0.088657856	0	0.037719727	-0.35576153	0.12791729	-10289512	-443105	-20684795	-31509418	-28460875	-2990477	Unknown
NEWGENE40	0.039419748	0.01855047	up	51574426	51574426	23666558	18015647	13083816	0.6679239	28621593	-0.9341121	-0.12675714	0	-16540041	-13152022	-18834858	-41565046	-0.5516424	-2654004	-0.36642742	-3741467	Unknown
NEWGENE97	0.027371362	0.010063716	down	37167609	-37167609	-18940458	-25849626	-25849626	-1	-15849626	-0.71049356	-0.311944	-12630346	0.9175377	0.07800245	0.6629648	0.22239208	28016186	0.32192802	0.61143446	1321928	Unknown
NEWGENE122	0.022902774	0.005388888	up	7866687	7866687	29757562	-0.3370347	12223926	-22630343	29541965	24918532	10588937	0.8744693	31565046	24703202	0	-45849624	-0.8845227	-15849624	-11255307	-0.8845227	Unknown
NEWGENE156	0.027371362	0.008240331	down	37590854	-37590854	-19103817	-12223923	-22223926	-0.4854269	0	0.6520767	-18073549	-0.8073549	1280108	0.8365011	0.5145731	0.3625703	29068904	2025535	0.6520767	19740047	Unknown
NEWGENE150	0.027371362	0.007201497	down	5504729	-5504729	-24606714	0.09310913	-21699252	-19068906	-12439256	13025627	0.65789366	0	2296049	22085867	21591983	24090137	35415702	2887525	20780025	30855756	Unknown
NEWGENE154	0.027371362	0.008644274	down	696919	-696919	-2800991	-0.13750362	-24594316	-21375036	-0.45943165	2227069	0.71049356	16490927	28892965	2844349	24830828	34293118	41844244	34353862	27402406	40203485	Unknown
NEWGENE209	0.006344442	9.95E-04	up	8526267	8526267	30919142	14474592	0.6560459	21454306	22223926	-0.58496237	-13439543	0.20353365	-1044394	-0.6520767	0	-5044394	-0.9569311	-2237039	-2237039	-34594316	Unknown
NEWGENE477	0.035976484	0.014813846	up	23228409	23228409	45378184	49228325	10843163	42881393	17997017	-39475327	-23973355	-36674247	-39475327	-4584963	-0.39733553	-54329596	-35849624	-57548876	-6169925	-51699247	miRNA
NEWGENE194	0.038742706	0.016920466	up	24902096	24902096	13162671	1449307	0	10544477	-0.893085	0.38702297	-0.45251226	-10000002	-0.24100828	-11154773	-1893085	-1530515	-11154773	-1530515	-2378512	-13785119	Unknown
NEWGENE657	0.003643325	4.29E-04	up	39689754	39689754	53106947	31408157	12430849	28788834	30865097	-17569151	-12925115	-13192286	-27752934	-13327751	-29732327	-64757333	-42533407	-60606956	-60606956	-42533407	snoRNA
NEWGENE681	0.017489633	0.003772274	up	38533012	38533012	5268023	38834314	0.19555092	60052023	65823746	-14730697	-0.78427124	-23692336	-18112383	-0.29123116	-12723722	-4217231	-4539159	-39541962	-5217231	-4079727	snoRNA
NEWGENE684	0.045047004	0.022965139	up	11581918	11581918	35338023	37423959	0.38994646	34874244	4518144	-24317164	-27286983	-32141252	-24317164	-17286983	-21575413	-43985496	-28579812	-40506263	-3688056	-39510906	snoRNA
NEWGENE685	0.027371362	0.010197174	up	935801	935801	32262018	29110665	-0.9385996	36147094	4696816	-0.7422023	0	-16166716	-0.9385996	-12016339	-1716207	-3201634	-23536367	-3201634	-30641303	-22756343	snoRNA
NEWGENE364	0.04413241	0.021633536	up	1725998	1725998	4109359	2512001	28016968	41692657	32288713	-27043982	-37568655	-4119436	-37568655	-29267907	-2467359	-6189825	-27303934	-4604862	-4604862	-592679	Unknown
NEWGENE336	0.006227715	8.55E-04	down	71802006	-71802006	-28440242	0	-35545888	-29696262	-10951571	0.20029879	-10951571	-12326608	0.5951581	0.46777916	0.3523016	18377285	21527705	2	14788342	25849624	Unknown
NEWGENE346	0.016449014	0.003225297	down	5804029	-5804029	-25370548	-14854269	-2485427	-2485427	-12223923	0.14684153	-0.9004643	0	1215013	14780474	14594316	14964256	31055346	2087463	16189098	2237039	Unknown
NEWGENE347	0.003643325	3.62E-04	up	76094594	76094594	2927794	0.95935774	-0.5849626	2305808	21699247	0	-0.5849626	0.95935774	-0.46948552	0	0.6374297	-4169925	-0.8479972	-31699252	-15849626	-21699252	Unknown
NEWGENE715	0.030218653	0.011850452	down	12577403	-12577403	-36527622	17681041	0.6671014	-0.52083206	22883143	-37813594	-57813597	-4044394	-37813594	-2722466	-3044394	1567369	28382487	21114364	0.91908026	13513541	miRNA
NEWGENE716	0.014886295	0.002626993	up	10376018	10376018	3375181	33927193	-1463656	24860296	14181976	-17174125	0	-19915876	-0.06030035	-13954844	-19259992	-36104975	-283289	-2510962	-48328896	-37174127	miRNA
NEWGENE480	0.001004247	7.88E-05	up	1207299	1207299	35937111	0.4854269	-0.5514097	-0.9175377	32665658	0	0.14519787	-0.051838875	-0.3008666	0.4854269	-0.9175377	-5409391	-27089512	-3602036	-28244283	-2602036	snoRNA
NEWGENE461	8.01E-07	1.57E-08	down	104064896	-104064896	-67013397	-0.678072	0	-14150374	-1	-11926451	-2	-4	-1	-14150374	-0.830075	42431736	67219534	53398504	46582117	5778077	Unknown
