# Supplementary material for: Global expression of noncoding RNome reveals dysregulation of small RNAs in patients with HTLV-1–associated adult T-cell leukemia: a pilot study
Source: Infect Agent Cancer. 2021 Jan 9;16:4. doi: 10.1186/s13027-020-00343-2 (PMC7797118; doi:10.1186/s13027-020-00343-2)
Supplement: Supplementary file 8 — Additional file 8: Table S8. List of the 27 novel sRNAs differentially expressed between ATLL patients and ASP subjects. [file 13027_2020_343_MOESM8_ESM.xlsx]

## Sheet: Table S8
Table S9. List of the 27 novel sRNAs differentially expressed between ATLL patients and ASP subjects
Gene ID	p (Corr)	p	Regulation	FC (abs)	FC	Log FC	131ASY(normalized)	146ASY(normalized)	151ASY(normalized)	152ASY(normalized)	167ASY(normalized)	172ASY(normalized)	182ASY(normalized)	188ASY(normalized)	001ATLL(normalized)	005ATLL(normalized)	007ATLL(normalized)	017ATLL(normalized)	171ATLL(normalized)	227ATLL(normalized)	238ATLL(normalized)	269ATLL(normalized)	275ATLL(normalized)	342ATLL(normalized)	Accession	Entrez ID	Ensembl ID	Gene Type	DB Refs
NEWGENE6	0.001991012	1.28E-04	down	45782304	-45782304	-21947901	0.61470985	0	0.45943165	0.044394016	0.044394016	-12995603	15545888	0.16992521	-14150374	-10931094	-0.9125371	-0.678072	-2678072	-3	-34150376	-1678072	-1678072	-34150376				Unknown
NEWGENE8	0.004171585	4.91E-04	up	54024706	54024706	24336193	-33116527	-0.6869106	0.09784794	-20799828	-249502	-28804178	-163941	-22214546	0.7056942	-20799828	-0.45078564	0.042490005	0.8577547	0.92989254	-0.17838573	19701653	14907074	20273924				Unknown
NEWGENE505	0.039134257	0.018416122	down	71461425	-71461425	-28371646	23923178	31060133	32464085	19781961	24114265	0	19597702	23276873	26484652	0.99276876	23617687	25310698	-1599462	-30588934	-6643856	-2	-17369657	-0.089267254				miRNA
NEWGENE508	0.00200026	1.96E-04	down	22618975	-22618975	-44994617	12342253	5475087	5165743	36190777	34492178	61532574	3961299	49431133	0	-35132027	39303703	31905699	-19221654	0.65570736	-14594316	-0.43544006	-17189512	-12207937				snoRNA
NEWGENE512	0.013923814	0.003276191	down	12575135	-12575135	-3652502	33200026	5103218	49023952	34436064	3398715	62464075	43514395	5732992	29234657	-0.2980814	64978247	5004202	-0.44745922	-0.61410904	-12746224	0	-13219285	-13708377				snoRNA
NEWGENE516	0.013950264	0.004037686	down	13033217	-13033217	-37041214	14532185	47174892	41318293	2402028	21884584	46402845	36197329	43711786	31570435	0	3752554	456604	-28365011	-20920606	-29740047	-16686597	-21375036	-24028478				snoRNA
NEWGENE335	0.001991012	1.56E-04	down	55754642	-55754642	-2479092	0.7847166	2013482	28562946	20093985	15037498	1042139	25131779	17676582	0.4180889	-24913883	0.74216175	11786337	-0.8223047	-17943993	-25999126	0	-0.7953205	-0.51320744				Unknown
NEWGENE89	0.00620456	0.001037055	down	7299496	-7299496	-2867797	4726318	2912537	28667336	104182	1436099	0.23446512	2252387	1436099	0.23446512	-25025005	-0.28010798	26674247	-0.7655349	-17655349	-17655349	0	-0.28010798	-3087463				Unknown
NEWGENE160	0.022714335	0.008907583	up	79251738	79251738	29864426	-0.7655349	-0.7655349	-0.7655349	-15025003	-17655349	-3087463	-1280108	-10874629	0	-2087463	-25025005	-10874629	3807355	25707488	2436099	48284163	44439187	36807213				Unknown
NEWGENE587	6.35E-04	2.49E-05	down	8332041	-8332041	-6380598	49740043	6379706	5776502	51495767	46448255	68856196	6158769	6932327	0.04769659	0	41044774	52137065	-23712559	-2087463	-457289	-23098555	-11668973	-20368366				miRNA
NEWGENE614	0.014114521	0.004428085	down	5167839	-5167839	-23695612	0	16224375	15102959	11008005	-15474877	0.35198498	25722513	28461504	-2038474	-2788496	17207394	0.9319811	-0.92599964	-1466568	-3547488	-17243657	-10384741	-22479277				snoRNA
NEWGENE150	0.04888324	0.023962373	up	2894595	2894595	15333614	-14043903	-0.49185324	-0.5376568	-0.90689087	-14918532	-15849626	-20324216	-1099536	0.09310913	-21699252	-19068906	-12439256	13025627	0.65789366	0	2296049	22085867	21591983				Unknown
NEWGENE194	0.013950264	0.004103019	down	34238114	-34238114	-17756032	36078992	0.25375652	3259562	12768402	12995601	0.6571121	12995601	0.38702297	1449307	0	10544477	-0.893085	0.38702297	-0.45251226	-10000002	-0.24100828	-11154773	-1893085				Unknown
NEWGENE642	0.02088457	0.007780526	down	6990984	-6990984	-28054955	0.97982216	2963768	25080462	20968618	18155107	36240273	19812727	3760601	0	-0.86875534	5203562	21532907	-15594273	-31192985	-31699247	-0.07339764	-15849624	-0.3736534				snoRNA
NEWGENE318	6.35E-04	2.48E-05	down	9863931	-9863931	-33021626	0.58913803	20062594	28704724	19093976	19521718	11713185	20371528	12940612	0	-19385996	0.27345133	0.80556154	-25975623	-32605274	-33860583	-14192252	-2758027	-14531727				Unknown
NEWGENE319	0.006598319	0.001423167	down	28339396	-28339396	-15028089	15535984	0.8531585	0.97654104	0.5376568	13677316	-0.6322684	0.25525713	0.4720683	-0.95419645	-21468415	0.13326645	0.21572876	-14947648	-12537568	-21468415	0	-0.86673355	0.21572876				Unknown
NEWGENE679	0.02356835	0.009704615	down	1523901	-1523901	-39296973	11223001	4329509	3679326	29047852	23609753	5385335	350486	5018347	18441677	0	6481041	4423527	-38451319	-20917716	-416706	-31164336	-27264872	-0.7170267				snoRNA
NEWGENE680	0.00620456	9.34E-04	down	12181639	-12181639	-36066363	19927683	44359617	4267536	3019702	23812838	4950469	35410194	48938475	16644831	0	42547455	37213726	-13400755	-0.5043049	-11844244	-17612128	-19434161	-2120294				snoRNA
NEWGENE684	0.018779771	0.006550355	down	12650979	-12650979	-36611772	0	45380883	431632	32641997	24807553	48523946	34633832	4330608	37423959	0.38994646	34874244	4518144	-24317164	-27286983	-32141252	-24317164	-17286983	-21575413				snoRNA
NEWGENE685	0.00620456	0.001096734	down	14248641	-14248641	-38327525	10984898	50740247	5491853	38174005	30984902	5794698	4162063	53799434	29110665	-0.9385996	36147094	4696816	-0.7422023	0	-16166716	-0.9385996	-12016339	-1716207				snoRNA
NEWGENE469	0.018779771	0.006628154	down	38635185	-38635185	-19499153	0.90689087	13923178	19696264	11429582	0.8413024	0	19228325	0.32192802	13923178	-0.061400414	0.5443206	12479277	-15849624	-3	-35849624	-0.99999976	-14150374	-14150374				Unknown
NEWGENE360	0.04945098	0.025618771	up	44388556	44388556	21501877	-2129283	-12223923	-0.605721	-0.95935774	-0.8073549	-1959358	-2321928	-16698513	0	-35443206	-2321928	-12223923	2228269	12457566	0.893085	3271597	33785114	29792414				Unknown
NEWGENE372	0.00620456	0.001216581	up	680371	680371	27663217	-51618876	-10914984	-0.48381567	-13963528	-15530782	-24838157	-16509256	-24838157	0.20268488	-27833757	0	0.016030312	15077062	12166238	0.1956644	21364045	25578437	22321467				Unknown
NEWGENE373	0.031114282	0.013421848	down	5740107	-5740107	-25210776	10723915	3752411	25026455	0.6799269	0.8350153	0	20741549	23858213	16620531	13938484	18814259	22679749	-21320696	-34324646	-34869123	-24731069	-18835716	-23799973				Unknown
NEWGENE716	0.039134257	0.018306967	down	39054523	-39054523	-19654896	12331991	28336296	36542807	21154776	17793646	0.8813553	12721453	0.9484701	33927193	-1463656	24860296	14181976	-17174125	0	-19915876	-0.06030035	-13954844	-19259992				miRNA
NEWGENE461	0.013950264	0.003664525	down	34221864	-34221864	-17749183	-0.09310937	0.64385605	0.8579812	0.32192802	0.24792767	-1678072	26147099	0.45943165	-0.678072	0	-14150374	-1	-11926451	-2	-4	-1	-14150374	-0.830075				Unknown
NEWGENE471	0.04945098	0.02617993	down	8504096	-8504096	-3088158	0	34399505	2318771	0.9147525	28107295	42827716	20427213	44658675	44435773	0.67412424	33360496	31942458	-17083449	-36088092	-32677722	-3708345	-45157	-0.3761487				miRNA
