# Supplementary material for: Global expression of noncoding RNome reveals dysregulation of small RNAs in patients with HTLV-1–associated adult T-cell leukemia: a pilot study
Source: Infect Agent Cancer. 2021 Jan 9;16:4. doi: 10.1186/s13027-020-00343-2 (PMC7797118; doi:10.1186/s13027-020-00343-2)
Supplement: Supplementary file 9 — Additional file 9: Table S9. List of the 49 mature miRNAs differentially expressed in ASP and HC subjects compared to ATLLpatients. [file 13027_2020_343_MOESM9_ESM.xlsx]

## Sheet: Table S9
Table S9. List of the 49 mature miRNAs differentially expressed in ASP and HC subjects compared to ATLLpatients.
Gene ID	p (Corr)	p	FC ([ASP] vs [ATLL])	Log FC ([ASP] vs [ATLL])	FC (abs) ([ASP] vs [ATLL])	Regulation ([ASP] vs [ATLL])	FC ([HC] vs [ATLL])	Log FC ([HC] vs [ATLL])	FC (abs) ([HC] vs [ATLL])	Regulation ([HC] vs [ATLL])	Accession	Entrez ID	Ensembl ID	Gene Type	DB Refs
MI0000281_1	3.12E-06	6.17E-08	7.92	2.99	7.92	up	-18.59	-4.22	18.59	down	hsa-miR-199a-3p	406977	ENSG00000208024	miRNA	miRBase:MI0000281
MI0000083_1	3.12E-06	9.50E-08	10.01	3.32	10.01	up	-5.51	-2.46	5.51	down	hsa-miR-26a-5p	407015		miRNA	miRBase:MI0000083
MI0000282_1	3.12E-06	6.05E-08	7.9	2.98	7.9	up	-18.6	-4.22	18.6	down	hsa-miR-199b-3p	406978	ENSG00000207581	miRNA	miRBase:MI0000282
MI0000479_2	3.94E-06	1.44E-07	5.85	2.55	5.85	up	-135.7	-7.08	135.7	down	hsa-miR-150-5p	406942	ENSG00000207782	miRNA	miRBase:MI0000479
MI0000065_2	8.08E-06	3.62E-07	2.79	1.48	2.79	up	-14.06	-3.81	14.06	down	hsa-let-7d-3p	406886	ENSG00000199133	miRNA	miRBase:MI0000065|RFAM:RF00027
MI0000681_1	8.08E-06	3.94E-07	4.46	2.16	4.46	up	-124.9	-6.96	124.9	down	hsa-miR-155-5p	406947	ENSG00000234883	miRNA	miRBase:MI0000681
MI0000084_1	8.93E-06	5.12E-07	3.37	1.75	3.37	up	-7.32	-2.87	7.32	down	hsa-miR-26b-5p	407017		miRNA	miRBase:MI0000084
MI0000299_1	8.93E-06	5.45E-07	3.67	1.88	3.67	up	-15.1	-3.92	15.1	down	hsa-miR-222-3p	407007	ENSG00000207725	miRNA	miRBase:MI0000299
MI0000683_1	1.37E-05	9.51E-07	5.91	2.56	5.91	up	-6.21	-2.63	6.21	down	hsa-miR-181b-5p	406956	ENSG00000207737	miRNA	miRBase:MI0000683|RFAM:RF00076
MI0000749_2	1.40E-05	1.11E-06	5.01	2.32	5.01	up	-4.37	-2.13	4.37	down	hsa-miR-30e-3p	407034		miRNA	miRBase:MI0000749
MI0000816_1	1.49E-05	1.27E-06	7.54	2.91	7.54	up	-4.11	-2.04	4.11	down	hsa-miR-335-5p	442904		miRNA	miRBase:MI0000816
MI0000269_2	1.62E-05	1.48E-06	9.78	3.29	9.78	up	-4.28	-2.1	4.28	down	hsa-miR-181a-2-3p	406954	ENSG00000207595	miRNA	miRBase:MI0000269|RFAM:RF00076
MI0000300_2	1.64E-05	1.60E-06	2.98	1.58	2.98	up	-16.63	-4.06	16.63	down	hsa-miR-223-3p	407008	ENSG00000207939	miRNA	miRBase:MI0000300
MI0000086_1	1.67E-05	1.73E-06	9.98	3.32	9.98	up	-8.35	-3.06	8.35	down	hsa-miR-28-5p	407020		miRNA	miRBase:MI0000086
MI0000073_2	3.15E-05	3.46E-06	2.19	1.13	2.19	up	28.43	4.83	28.43	up	hsa-miR-19a-3p	406979	ENSG00000215417	miRNA	miRBase:MI0000073
MI0000087_1	3.89E-05	4.50E-06	4.02	2.01	4.02	up	-14.54	-3.86	14.54	down	hsa-miR-29a-3p	407021		miRNA	miRBase:MI0000087|RFAM:RF00074
MI0000786_2	4.66E-05	6.78E-06	5.63	2.49	5.63	up	-2.1	-1.07	2.1	down	hsa-miR-378a-3p	494327		miRNA	miRBase:MI0000786
MI0000060_1	4.66E-05	6.87E-06	3.45	1.78	3.45	up	-4.17	-2.06	4.17	down	hsa-let-7a-5p	406881	ENSG00000199165	miRNA	miRBase:MI0000060|RFAM:RF00027
MI0000065_1	4.66E-05	7.25E-06	1.86	0.9	1.86	up	-7.92	-2.99	7.92	down	hsa-let-7d-5p	406886	ENSG00000199133	miRNA	miRBase:MI0000065|RFAM:RF00027
MI0003129_1	4.66E-05	6.17E-06	14.17	3.83	14.17	up	-1.03	-0.05	1.03	down	hsa-miR-146b-5p	574447	ENSG00000202569	miRNA	miRBase:MI0003129
MI0000805_2	4.66E-05	5.92E-06	5.34	2.42	5.34	up	-13.08	-3.71	13.08	down	hsa-miR-342-3p	442909		miRNA	miRBase:MI0000805
MI0000736_1	5.09E-05	8.38E-06	3.19	1.67	3.19	up	-6.14	-2.62	6.14	down	hsa-miR-30c-5p	407031		miRNA	miRBase:MI0000736
MI0001445_2	5.57E-05	9.84E-06	4.88	2.29	4.88	up	-3.08	-1.62	3.08	down	hsa-miR-423-3p	494335		miRNA	miRBase:MI0001445
MI0000239_2	5.75E-05	1.05E-05	3.42	1.78	3.42	up	-10.58	-3.4	10.58	down	hsa-miR-197-3p	406974	ENSG00000207709	miRNA	miRBase:MI0000239
MI0000298_1	5.86E-05	1.14E-05	2.95	1.56	2.95	up	-11.43	-3.51	11.43	down	hsa-miR-221-3p	407006	ENSG00000207870	miRNA	miRBase:MI0000298
MI0005566_2	5.86E-05	1.14E-05	1.2	0.26	1.2	up	-18.22	-4.19	18.22	down	hsa-miR-374b-5p	100126317	ENSG00000212027	miRNA	miRBase:MI0005566
MI0000441_2	6.20E-05	1.33E-05	1.99	0.99	1.99	up	-6.03	-2.59	6.03	down	hsa-miR-30b-5p	407030	ENSG00000207582	miRNA	miRBase:MI0000441
MI0000472_2	6.20E-05	1.35E-05	15.28	3.93	15.28	up	-7.09	-2.83	7.09	down	hsa-miR-127-3p	406914	ENSG00000207608	miRNA	miRBase:MI0000472
MI0000077_1	6.20E-05	1.32E-05	5.39	2.43	5.39	up	-4.32	-2.11	4.32	down	hsa-miR-21-5p	406991	ENSG00000199004	miRNA	miRBase:MI0000077
MI0000760_1	6.20E-05	1.36E-05	4.74	2.24	4.74	up	-5.03	-2.33	5.03	down	hsa-miR-361-3p	494323		miRNA	miRBase:MI0000760
MI0000440_2	6.39E-05	1.48E-05	5.62	2.49	5.62	up	-3.32	-1.73	3.32	down	hsa-miR-27b-3p	407019		miRNA	miRBase:MI0000440
MI0000079_1	6.39E-05	1.46E-05	10.03	3.33	10.03	up	-25.31	-4.66	25.31	down	hsa-miR-23a-3p	407010	ENSG00000207980	miRNA	miRBase:MI0000079
MI0003834_1	9.32E-05	2.27E-05	3.98	1.99	3.98	up	-5.31	-2.41	5.31	down	hsa-miR-769-5p	768217	ENSG00000211580	miRNA	miRBase:MI0003834
MI0000100_2	9.32E-05	2.27E-05	2.32	1.21	2.32	up	-7.41	-2.89	7.41	down	hsa-miR-98-5p	407054		miRNA	miRBase:MI0000100|RFAM:RF00027
MI0000063_1	9.41E-05	2.35E-05	-1.32	-0.4	1.32	down	-7.88	-2.98	7.88	down	hsa-let-7b-5p	406884	ENSG00000207875	miRNA	miRBase:MI0000063|RFAM:RF00027
MI0000812_2	1.01E-04	2.58E-05	-1	0	1	down	-14	-3.81	14	down	hsa-miR-331-3p	442903	ENSG00000199172	miRNA	miRBase:MI0000812
MI0000760_2	1.06E-04	2.79E-05	5.42	2.44	5.42	up	-8.77	-3.13	8.77	down	hsa-miR-361-5p	494323		miRNA	miRBase:MI0000760
MI0005559_1	1.71E-04	4.59E-05	5.83	2.54	5.83	up	-5.96	-2.58	5.96	down	hsa-miR-744-5p	100126313		miRNA	miRBase:MI0005559
MI0006444_1	2.01E-04	5.51E-05	2.31	1.21	2.31	up	-4.65	-2.22	4.65	down	hsa-miR-1307-3p	100302174	ENSG00000221767	miRNA	miRBase:MI0006444
MI0000469_1	2.43E-04	6.83E-05	17.25	4.11	17.25	up	-1.6	-0.68	1.6	down	hsa-miR-125a-5p	406910	ENSG00000208008	miRNA	miRBase:MI0000469
MI0000465_2	3.37E-04	9.64E-05	4.65	2.22	4.65	up	-1.88	-0.91	1.88	down	hsa-miR-191-5p	406966	ENSG00000207605	miRNA	miRBase:MI0000465
MI0000084_2	3.75E-04	1.10E-04	3.01	1.59	3.01	up	-6.09	-2.61	6.09	down	hsa-miR-26b-3p	407017		miRNA	miRBase:MI0000084
MI0000748_2	5.27E-04	1.58E-04	1.17	0.23	1.17	up	-6.05	-2.6	6.05	down	hsa-miR-130b-3p	406920	ENSG00000207751	miRNA	miRBase:MI0000748
MI0000447_2	6.31E-04	1.93E-04	4.5	2.17	4.5	up	-3.15	-1.66	3.15	down	hsa-miR-128-3p	406915		miRNA	miRBase:MI0000447
MI0000809_2	6.62E-04	2.06E-04	4.99	2.32	4.99	up	-1.77	-0.82	1.77	down	hsa-miR-151a-5p	442893		miRNA	miRBase:MI0000809
MI0001729_1	7.20E-04	2.28E-04	-21.47	-4.42	21.47	down	8.44	3.08	8.44	up	hsa-miR-451a	574411	ENSG00000264066	miRNA	miRBase:MI0001729
MI0000085_1	7.46E-04	2.41E-04	4.63	2.21	4.63	up	-2.59	-1.38	2.59	down	hsa-miR-27a-3p	407018	ENSG00000207808	miRNA	miRBase:MI0000085
MI0000477_1	9.00E-04	2.96E-04	1.78	0.83	1.78	up	-9.03	-3.17	9.03	down	hsa-miR-146a-5p	406938	ENSG00000253522	miRNA	miRBase:MI0000477
MI0006354_1	9.10E-04	3.05E-04	4.39	2.13	4.39	up	1.35	0.43	1.35	up	hsa-miR-548k	100313770		miRNA	miRBase:MI0006354
