# Supplementary material for: Global expression of noncoding RNome reveals dysregulation of small RNAs in patients with HTLV-1–associated adult T-cell leukemia: a pilot study
Source: Infect Agent Cancer. 2021 Jan 9;16:4. doi: 10.1186/s13027-020-00343-2 (PMC7797118; doi:10.1186/s13027-020-00343-2)
Supplement: Supplementary file 10 — Additional file 10: Table S10. List of the nine mature miRNAs differentially expressed between the ATLL patients and HC group. [file 13027_2020_343_MOESM10_ESM.xlsx]

## Sheet: Table S10
Table S10. List of the nine mature miRNAs differentially expressed between the ATLL patients and HC group
Gene ID	p (Corr)	p	Regulation	FC (abs)	FC	Log FC	Accession	Entrez ID	Ensembl ID	Gene Type	DB Refs
MI0000281_1	9.66E-04	1.58E-04	up	18588213	18588213	4216316	hsa-miR-199a-3p	406977	ENSG00000208024	miRNA	miRBase:MI0000281
MI0000065_2	9.66E-04	6.60E-05	up	14062671	14062671	38137987	hsa-let-7d-3p	406886	ENSG00000199133	miRNA	miRBase:MI0000065|RFAM:RF00027
MI0000282_1	9.66E-04	1.55E-04	up	1860117	1860117	42173214	hsa-miR-199b-3p	406978	ENSG00000207581	miRNA	miRBase:MI0000282
MI0000812_2	9.66E-04	1.06E-04	up	14002108	14002108	38075721	hsa-miR-331-3p	442903	ENSG00000199172	miRNA	miRBase:MI0000812
MI0000073_2	6.78E-04	1.23E-05	down	28427504	-28427504	-48292155	hsa-miR-19a-3p	406979	ENSG00000215417	miRNA	miRBase:MI0000073
MI0000242_1	9.66E-04	1.56E-04	up	18568012	18568012	42147474	hsa-miR-199a-3p	406976	ENSG00000207752	miRNA	miRBase:MI0000242
MI0000479_2	9.66E-04	8.91E-05	up	13569527	13569527	70842266	hsa-miR-150-5p	406942	ENSG00000207782	miRNA	miRBase:MI0000479
MI0000681_1	9.66E-04	1.22E-04	up	12490153	12490153	69646473	hsa-miR-155-5p	406947	ENSG00000234883	miRNA	miRBase:MI0000681
MI0000063_1	9.66E-04	4.81E-05	up	7880425	7880425	29782734	hsa-let-7b-5p	406884	ENSG00000207875	miRNA	miRBase:MI0000063|RFAM:RF00027
