# Supplementary material for: Global expression of noncoding RNome reveals dysregulation of small RNAs in patients with HTLV-1–associated adult T-cell leukemia: a pilot study
Source: Infect Agent Cancer. 2021 Jan 9;16:4. doi: 10.1186/s13027-020-00343-2 (PMC7797118; doi:10.1186/s13027-020-00343-2)
Supplement: Supplementary file 11 — Additional file 11: Table S11. List of the 48 mature miRNAs differentially expressed between the ATLL patients and HC group. [file 13027_2020_343_MOESM11_ESM.xlsx]

## Sheet: Table S11
Tabela S11. List of the 48 mature miRNAs differentially expressed between the ATLL patients and HC group
Gene ID	p (Corr)	p	Regulation	FC (abs)	FC	Log FC	Accession	Entrez ID	Ensembl ID	Gene Type	DB Refs
MI0000479_2	4.75E-09	8.64E-11	up	7935269	7935269	9632135	hsa-miR-150-5p	406942	ENSG00000207782	miRNA	miRBase:MI0000479
MI0000477_1	3.03E-08	1.65E-09	up	1605079	1605079	40045724	hsa-miR-146a-5p	406938	ENSG00000253522	miRNA	miRBase:MI0000477
MI0000805_2	3.03E-08	1.28E-09	up	6989649	6989649	6127148	hsa-miR-342-3p	442909		miRNA	miRBase:MI0000805
MI0000269_2	4.00E-08	2.91E-09	up	41814186	41814186	53859205	hsa-miR-181a-2-3p	406954	ENSG00000207595	miRNA	miRBase:MI0000269|RFAM:RF00076
MI0000079_1	9.94E-08	9.03E-09	up	2539347	2539347	79883137	hsa-miR-23a-3p	407010	ENSG00000207980	miRNA	miRBase:MI0000079
MI0000281_1	1.12E-07	2.03E-08	up	14725163	14725163	720214	hsa-miR-199a-3p	406977	ENSG00000208024	miRNA	miRBase:MI0000281
MI0000086_1	1.12E-07	1.44E-08	up	8337011	8337011	63814583	hsa-miR-28-5p	407020		miRNA	miRBase:MI0000086
MI0000282_1	1.12E-07	1.96E-08	up	14699634	14699634	71996365	hsa-miR-199b-3p	406978	ENSG00000207581	miRNA	miRBase:MI0000282
MI0000681_1	1.12E-07	1.36E-08	up	5568365	5568365	912111	hsa-miR-155-5p	406947	ENSG00000234883	miRNA	miRBase:MI0000681
MI0000760_1	1.58E-07	3.17E-08	up	23821613	23821613	4574199	hsa-miR-361-3p	494323		miRNA	miRBase:MI0000760
MI0000083_1	3.27E-07	8.50E-08	up	55118103	55118103	57844543	hsa-miR-26a-5p	407015		miRNA	miRBase:MI0000083
MI0000087_1	3.27E-07	8.91E-08	up	58410698	58410698	58681607	hsa-miR-29a-3p	407021		miRNA	miRBase:MI0000087|RFAM:RF00074
MI0003129_1	3.27E-07	8.38E-08	up	14626982	14626982	38705602	hsa-miR-146b-5p	574447	ENSG00000202569	miRNA	miRBase:MI0003129
MI0000299_1	6.03E-07	1.77E-07	up	55406	55406	57919703	hsa-miR-222-3p	407007	ENSG00000207725	miRNA	miRBase:MI0000299
MI0000760_2	6.03E-07	1.86E-07	up	47499313	47499313	55698347	hsa-miR-361-5p	494323		miRNA	miRBase:MI0000760
MI0000239_2	6.83E-07	2.36E-07	up	36206238	36206238	51781664	hsa-miR-197-3p	406974	ENSG00000207709	miRNA	miRBase:MI0000239
MI0000469_1	6.83E-07	2.25E-07	up	27592493	27592493	4786204	hsa-miR-125a-5p	406910	ENSG00000208008	miRNA	miRBase:MI0000469
MI0000298_1	7.32E-07	2.66E-07	up	33710938	33710938	5075145	hsa-miR-221-3p	407006	ENSG00000207870	miRNA	miRBase:MI0000298
MI0000065_2	7.51E-07	2.87E-07	up	3922411	3922411	52936687	hsa-let-7d-3p	406886	ENSG00000199133	miRNA	miRBase:MI0000065|RFAM:RF00027
MI0000270_2	7.76E-07	3.50E-07	up	3539392	3539392	51454296	hsa-miR-181b-5p	406955	ENSG00000207975	miRNA	miRBase:MI0000270|RFAM:RF00076
MI0005559_1	7.76E-07	3.61E-07	up	34745514	34745514	5118755	hsa-miR-744-5p	100126313		miRNA	miRBase:MI0005559
MI0003834_1	7.76E-07	3.67E-07	up	21124811	21124811	44008665	hsa-miR-769-5p	768217	ENSG00000211580	miRNA	miRBase:MI0003834
MI0000300_2	7.76E-07	3.34E-07	up	4962764	4962764	5633072	hsa-miR-223-3p	407008	ENSG00000207939	miRNA	miRBase:MI0000300
MI0000749_2	8.87E-07	4.35E-07	up	21882107	21882107	44516797	hsa-miR-30e-3p	407034		miRNA	miRBase:MI0000749
MI0000084_1	1.20E-06	6.11E-07	up	24710173	24710173	4627033	hsa-miR-26b-5p	407017		miRNA	miRBase:MI0000084
MI0000786_2	1.54E-06	8.25E-07	up	118518	118518	35670342	hsa-miR-378a-3p	494327		miRNA	miRBase:MI0000786
MI0001729_1	1.54E-06	8.40E-07	down	18127158	-18127158	-7502009	hsa-miR-451a	574411	ENSG00000264066	miRNA	miRBase:MI0001729
MI0000816_1	2.01E-06	1.13E-06	up	31012926	31012926	49547977	hsa-miR-335-5p	442904		miRNA	miRBase:MI0000816
MI0000447_2	2.10E-06	1.22E-06	up	14191159	14191159	38269205	hsa-miR-128-3p	406915		miRNA	miRBase:MI0000447
MI0001445_2	2.27E-06	1.36E-06	up	15023297	15023297	39091296	hsa-miR-423-3p	494335		miRNA	miRBase:MI0001445
MI0000077_1	2.43E-06	1.50E-06	up	23308275	23308275	45427704	hsa-miR-21-5p	406991	ENSG00000199004	miRNA	miRBase:MI0000077
MI0000254_2	3.20E-06	2.08E-06	up	19617157	19617157	4294044	hsa-miR-30c-5p	407032	ENSG00000199094	miRNA	miRBase:MI0000254
MI0000065_1	5.61E-06	3.77E-06	up	14760779	14760779	3883697	hsa-let-7d-5p	406886	ENSG00000199133	miRNA	miRBase:MI0000065|RFAM:RF00027
MI0000085_1	5.64E-06	3.90E-06	up	12016521	12016521	35869474	hsa-miR-27a-3p	407018	ENSG00000207808	miRNA	miRBase:MI0000085
MI0000060_1	5.96E-06	4.35E-06	up	1437815	1437815	38458061	hsa-let-7a-5p	406881	ENSG00000199165	miRNA	miRBase:MI0000060|RFAM:RF00027
MI0000084_2	6.86E-06	5.49E-06	up	18339983	18339983	41969204	hsa-miR-26b-3p	407017		miRNA	miRBase:MI0000084
MI0000472_2	6.86E-06	5.37E-06	up	108292755	108292755	6758793	hsa-miR-127-3p	406914	ENSG00000207608	miRNA	miRBase:MI0000472
MI0005566_2	6.86E-06	5.34E-06	up	21799034	21799034	44461923	hsa-miR-374b-5p	100126317	ENSG00000212027	miRNA	miRBase:MI0005566
MI0000440_2	1.33E-05	1.09E-05	up	18641186	18641186	4220422	hsa-miR-27b-3p	407019		miRNA	miRBase:MI0000440
MI0006444_1	1.53E-05	1.28E-05	up	10761509	10761509	34278085	hsa-miR-1307-3p	100302174	ENSG00000221767	miRNA	miRBase:MI0006444
MI0000441_2	1.57E-05	1.35E-05	up	11988403	11988403	35835676	hsa-miR-30b-5p	407030	ENSG00000207582	miRNA	miRBase:MI0000441
MI0000465_2	2.90E-05	2.53E-05	up	8728385	8728385	31257148	hsa-miR-191-5p	406966	ENSG00000207605	miRNA	miRBase:MI0000465
MI0000073_2	4.06E-05	3.62E-05	down	12986897	-12986897	-36989849	hsa-miR-19a-3p	406979	ENSG00000215417	miRNA	miRBase:MI0000073
MI0000100_2	5.69E-05	5.18E-05	up	17178293	17178293	41025147	hsa-miR-98-5p	407054		miRNA	miRBase:MI0000100|RFAM:RF00027
MI0000812_2	7.70E-05	7.14E-05	up	13980258	13980258	3805319	hsa-miR-331-3p	442903	ENSG00000199172	miRNA	miRBase:MI0000812
MI0000063_1	2.68E-04	2.54E-04	up	5972606	5972606	25783606	hsa-let-7b-5p	406884	ENSG00000207875	miRNA	miRBase:MI0000063|RFAM:RF00027
MI0000748_2	2.85E-04	2.75E-04	up	71087227	71087227	28295903	hsa-miR-130b-3p	406920	ENSG00000207751	miRNA	miRBase:MI0000748
MI0000809_2	5.68E-04	5.57E-04	up	8817536	8817536	31403756	hsa-miR-151a-5p	442893		miRNA	miRBase:MI0000809
