# Supplementary material for: Global expression of noncoding RNome reveals dysregulation of small RNAs in patients with HTLV-1–associated adult T-cell leukemia: a pilot study
Source: Infect Agent Cancer. 2021 Jan 9;16:4. doi: 10.1186/s13027-020-00343-2 (PMC7797118; doi:10.1186/s13027-020-00343-2)
Supplement: Supplementary file 12 — Additional file 12: Table S12. Putative target genes of differential miRNAs. [file 13027_2020_343_MOESM12_ESM.xlsx]

## Sheet: Table S12
Table S12. Putative target genes of differential miRNAs
mirnaid	ensemblid	genesymbol	start	end	bindingp	energy	seed	accessibility	au	phylopstem	phylopflank	me	number_of_pairings	binding_region_length	longest_consecutive_pairings	position	validated	TargetScan	miRDB
hsa-miR-19a-3p	ENST00000392127	QKI	5581	5596	1.0	-17.4	1	74.0695	0.691	0.0	0.0	-508245545002	14	15	14	3UTR	MIRT099306	1	1
hsa-miR-19a-3p	ENST00000275262	QKI	4634	4649	1.0	-17.4	1	74.0695	0.691	0.0	0.0	-508245545002	14	15	14	3UTR	MIRT099306	1	1
hsa-miR-19a-3p	ENST00000453779	QKI	3355	3370	1.0	-17.4	1	74.0695	0.691	0.0	0.0	-508245545002	14	15	14	3UTR	MIRT099306	1	1
hsa-miR-19a-3p	ENST00000424802	QKI	4117	4132	1.0	-17.4	1	74.0695	0.691	0.0	0.0	-508245545002	14	15	14	3UTR	MIRT099306	1	1
hsa-miR-27b-3p	ENST00000332290	C6orf120	2292	2335	1.0	-16.7	0	0.006916507	0.603	0.0	0.0	-954656246864	16	43	11	3UTR	MIRT218358	1	1
hsa-miR-361-5p	ENST00000242261	TWIST1	1214	1233	1.0	-20.7	1	0.003414222	0.559	0.0	0.0	-113982828439	17	19	10	3UTR	MIRT464962	1	1
hsa-let-7a-5p	ENST00000258729	IGF2BP3	3549	3590	1.0	-19.7	1	0.4900051	0.75	0.0	0.0	-518008091453	18	36	9	3UTR	MIRT547838	1	1
hsa-miR-26a-5p	ENST00000565973	ABHD2	6428	6479	1.0	-23.6	1	0.003266534	0.544	0.0	0.0	-417062352651	19	23	15	3UTR	MIRT073375	1	1
hsa-miR-26a-5p	ENST00000565973	ABHD2	3633	3654	1.0	-20.0	1	0.0007206916	0.603	0.0	0.0	-625120937538	18	21	10	3UTR	MIRT073375	1	1
hsa-miR-26a-5p	ENST00000352732	ABHD2	6030	6081	1.0	-23.6	1	0.003266534	0.544	0.0	0.0	-417062352651	19	23	15	3UTR	MIRT073375	1	1
hsa-miR-26a-5p	ENST00000352732	ABHD2	3235	3256	1.0	-20.0	1	0.0007206916	0.603	0.0	0.0	-625120937538	18	21	10	3UTR	MIRT073375	1	1
hsa-let-7b-5p	ENST00000268035	IGF1R	11378	11410	1.0	-22.1	1	0.002147672	0.544	0.0	0.0	-39375744462	21	32	7	3UTR	MIRT054075	1	1
hsa-let-7b-5p	ENST00000558762	IGF1R	11375	11407	1.0	-22.1	1	0.002147672	0.544	0.0	0.0	-39375744462	21	32	7	3UTR	MIRT054075	1	1
hsa-miR-19a-3p	ENST00000557785	MEF2A	4858	4878	0.961538461538	-18.9	0	32.7488	0.5	0.0	0.0	-992890375175	16	20	12	3UTR	MIRT727217	1	1
hsa-miR-19a-3p	ENST00000557942	MEF2A	4654	4674	0.961538461538	-18.9	0	32.7488	0.5	0.0	0.0	-992890375175	16	20	12	3UTR	MIRT727217	1	1
hsa-miR-19a-3p	ENST00000354410	MEF2A	4636	4656	0.961538461538	-18.9	0	32.7488	0.5	0.0	0.0	-992890375175	16	20	12	3UTR	MIRT727217	1	1
hsa-miR-19a-3p	ENST00000338042	MEF2A	4548	4568	0.961538461538	-18.9	0	32.7488	0.5	0.0	0.0	-992890375175	16	20	12	3UTR	MIRT727217	1	1
hsa-miR-19a-3p	ENST00000558812	MEF2A	4368	4388	0.961538461538	-18.9	0	32.7488	0.5	0.0	0.0	-992890375175	16	20	12	3UTR	MIRT727217	1	1
hsa-miR-19a-3p	ENST00000449277	MEF2A	4167	4187	0.961538461538	-18.9	0	32.7488	0.5	0.0	0.0	-992890375175	16	20	12	3UTR	MIRT727217	1	1
hsa-let-7a-5p	ENST00000397722	NME4	833	849	1.0	-18.8	1	0.004126651	0.412	0.0	0.0	-577128086594	13	16	8	3UTR	MIRT052558	1	1
hsa-let-7b-5p	ENST00000397722	NME4	817	849	1.0	-27.4	1	0.004126651	0.412	0.0	0.0	-503583130569	18	23	8	3UTR	MIRT052182	1	1
hsa-let-7a-5p	ENST00000620944	NME4	813	833	1.0	-18.9	1	0.004126651	0.412	0.0	0.0	-577128086594	13	17	8	3UTR	MIRT052558	1	1
hsa-let-7b-5p	ENST00000620944	NME4	792	833	1.0	-27.4	1	0.004126651	0.412	0.0	0.0	-503583130569	18	23	8	3UTR	MIRT052182	1	1
hsa-let-7a-5p	ENST00000433358	NME4	736	756	1.0	-18.9	1	0.004126651	0.412	0.0	0.0	-577128086594	13	17	8	3UTR	MIRT052558	1	1
hsa-let-7b-5p	ENST00000433358	NME4	715	756	1.0	-27.4	1	0.004126651	0.412	0.0	0.0	-503583130569	18	23	8	3UTR	MIRT052182	1	1
hsa-let-7a-5p	ENST00000219479	NME4	601	646	1.0	-18.9	1	0.004126651	0.412	0.0	0.0	-577128086594	13	17	8	3UTR	MIRT052558	1	1
hsa-let-7b-5p	ENST00000219479	NME4	605	646	1.0	-27.4	1	0.004126651	0.412	0.0	0.0	-503583130569	18	23	8	3UTR	MIRT052182	1	1
hsa-let-7a-5p	ENST00000621774	NME4	499	544	1.0	-18.9	1	0.004126651	0.412	0.0	0.0	-577128086594	13	17	8	3UTR	MIRT052558	1	1
hsa-let-7b-5p	ENST00000621774	NME4	503	544	1.0	-27.4	1	0.004126651	0.412	0.0	0.0	-503583130569	18	23	8	3UTR	MIRT052182	1	1
hsa-let-7a-5p	ENST00000450036	NME4	917	962	1.0	-18.9	1	0.004126651	0.412	0.0	0.0	-577128086594	13	17	8	3UTR	MIRT052558	1	1
hsa-let-7b-5p	ENST00000450036	NME4	921	962	1.0	-27.4	1	0.004126651	0.412	0.0	0.0	-503583130569	18	23	8	3UTR	MIRT052182	1	1
hsa-miR-181b-5p	ENST00000617676	ZNF780B	5394	5417	1.0	-19.7	0	27.6669	0.5	0.0	0.0	-14522439561	13	16	8	3UTR	MIRT543635	1	1
hsa-let-7d-5p	ENST00000582783	C19orf47	1609	1631	1.0	-23.3	1	0.518979	0.368	0.0	0.0	-379332483736	18	22	11	3UTR	MIRT559088	1	1
hsa-let-7b-5p	ENST00000254480	SMARCC1	4157	4185	1.0	-21.6	0	2.18176	0.5	0.0	0.0	-888086065272	15	20	9	3UTR	MIRT032311	1	1
hsa-miR-19a-3p	ENST00000449376	ARIH2	2991	3014	1.0	-17.6	1	0.0002532359	0.5	0.0	0.0	-417062352651	15	23	9	3UTR	MIRT005396	1	1
hsa-miR-19a-3p	ENST00000356401	ARIH2	2869	2892	1.0	-17.6	1	0.0002532359	0.5	0.0	0.0	-417062352651	15	23	9	3UTR	MIRT005396	1	1
hsa-let-7a-5p	ENST00000332780	KLHDC8B	1908	1925	1.0	-17.3	1	0.05002442	0.456	0.0	0.0	-608354497639	15	17	8	3UTR	MIRT474505	1	1
hsa-miR-127-3p	ENST00000350320	SEPT7	1568	1609	0.961538461538	-27.8	1	0.0003686508	0.588	0.0	0.0	-379332483736	19	34	12	3UTR	MIRT438271	1	1
hsa-miR-127-3p	ENST00000435235	SEPT7	1463	1504	0.961538461538	-27.8	1	0.0003686508	0.588	0.0	0.0	-379332483736	19	34	12	3UTR	MIRT438271	1	1
hsa-miR-127-3p	ENST00000399034	SEPT7	1334	1375	0.961538461538	-27.8	1	0.0003686508	0.588	0.0	0.0	-379332483736	19	34	12	3UTR	MIRT438271	1	1
hsa-miR-19a-3p	ENST00000264360	PCDH10	3983	4016	1.0	-19.8	1	0.002422331	0.603	0.0	0.0	-699539800192	14	16	14	3UTR	MIRT727000	1	1
hsa-let-7a-5p	ENST00000432059	SLC10A7	3071	3092	0.961538461538	-19.1	1	0.356223	0.588	0.0	0.0	-402637391766	14	17	7	3UTR	MIRT501175	1	1
hsa-let-7d-5p	ENST00000432059	SLC10A7	3071	3093	1.0	-19.9	1	0.3480275	0.588	0.0	0.0	-417062352651	15	18	8	3UTR	MIRT032174	1	1
hsa-miR-98-5p	ENST00000432059	SLC10A7	3050	3092	1.0	-19.4	1	0.356223	0.588	0.0	0.0	-402637391766	14	17	7	3UTR	MIRT501181	1	1
hsa-let-7a-5p	ENST00000335472	SLC10A7	3110	3131	0.961538461538	-19.1	1	0.356223	0.588	0.0	0.0	-402637391766	14	17	7	3UTR	MIRT501175	1	1
hsa-let-7d-5p	ENST00000335472	SLC10A7	3110	3132	1.0	-19.9	1	0.3480275	0.588	0.0	0.0	-417062352651	15	18	8	3UTR	MIRT032174	1	1
hsa-miR-98-5p	ENST00000335472	SLC10A7	3089	3131	1.0	-19.4	1	0.356223	0.588	0.0	0.0	-402637391766	14	17	7	3UTR	MIRT501181	1	1
hsa-let-7a-5p	ENST00000507030	SLC10A7	3221	3242	0.961538461538	-19.1	1	0.356223	0.588	0.0	0.0	-402637391766	14	17	7	3UTR	MIRT501175	1	1
hsa-let-7d-5p	ENST00000507030	SLC10A7	3221	3243	1.0	-19.9	1	0.3480275	0.588	0.0	0.0	-417062352651	15	18	8	3UTR	MIRT032174	1	1
hsa-miR-98-5p	ENST00000507030	SLC10A7	3200	3242	1.0	-19.4	1	0.356223	0.588	0.0	0.0	-402637391766	14	17	7	3UTR	MIRT501181	1	1
hsa-let-7d-5p	ENST00000511374	SLC10A7	1616	1638	1.0	-16.0	1	0.1057358	0.662	0.0	0.0	-552986392397	18	22	10	3UTR	MIRT032174	1	1
hsa-let-7d-5p	ENST00000394059	SLC10A7	1753	1775	1.0	-16.0	1	0.1057358	0.662	0.0	0.0	-552986392397	18	22	10	3UTR	MIRT032174	1	1
hsa-let-7b-5p	ENST00000502607	SLC10A7	748	776	1.0	-21.0	1	0.03638583	0.647	0.0	0.0	-490607308676	20	28	9	3UTR	MIRT501174	1	1
hsa-miR-130b-3p	ENST00000261507	MSMO1	1895	1915	1.0	-19.2	0	0.00575742	0.588	0.0	0.0	-10941263616	16	20	7	3UTR	MIRT164531	1	1
hsa-miR-130b-3p	ENST00000393766	MSMO1	1609	1629	1.0	-19.2	0	0.00575742	0.588	0.0	0.0	-10941263616	16	20	7	3UTR	MIRT164531	1	1
hsa-miR-130b-3p	ENST00000302342	ZNF217	3918	3942	1.0	-19.0	0	0.162706	0.75	0.0	0.0	-83270253068	18	24	13	3UTR	MIRT020307	1	1
hsa-miR-130b-3p	ENST00000371471	ZNF217	4073	4097	1.0	-19.0	0	0.162706	0.75	0.0	0.0	-83270253068	18	24	13	3UTR	MIRT020307	1	1
hsa-miR-19a-3p	ENST00000252996	TAF4	3571	3594	1.0	-19.9	1	0.0004120688	0.647	0.0	0.0	-800485538994	20	23	9	3UTR	MIRT726395	1	1
hsa-let-7b-5p	ENST00000286800	BACH1	4703	4727	1.0	-19.8	1	0.01155853	0.647	0.0	0.0	-816443895115	19	24	8	3UTR	MIRT084973	1	1
hsa-let-7d-5p	ENST00000286800	BACH1	4701	4718	1.0	-19.7	1	0.09484682	0.676	0.0	0.0	-503583130569	14	17	8	3UTR	MIRT084975	1	1
hsa-miR-98-5p	ENST00000286800	BACH1	5214	5230	1.0	-18.2	1	0.001313505	0.779	0.0	0.0	-495700071937	15	16	15	3UTR	MIRT084978	1	1
hsa-let-7b-5p	ENST00000399921	BACH1	4727	4751	1.0	-19.8	1	0.01155853	0.647	0.0	0.0	-816443895115	19	24	8	3UTR	MIRT084973	1	1
hsa-let-7d-5p	ENST00000399921	BACH1	4725	4742	1.0	-19.7	1	0.09484682	0.676	0.0	0.0	-503583130569	14	17	8	3UTR	MIRT084975	1	1
hsa-miR-98-5p	ENST00000399921	BACH1	5238	5254	1.0	-18.2	1	0.001313505	0.779	0.0	0.0	-495700071937	15	16	15	3UTR	MIRT084978	1	1
hsa-miR-128-3p	ENST00000381151	SLC5A3	6905	6949	1.0	-23.4	1	0.004684589	0.574	0.0	0.0	-379332483736	20	44	12	3UTR	MIRT022015	1	1
hsa-miR-155-5p	ENST00000400485	MORC3	3078	3101	1.0	-17.1	1	0.0006999783	0.632	0.0	0.0	-825287639635	19	23	11	3UTR	MIRT020644	1	1
hsa-miR-221-3p	ENST00000342449	BRWD1	11607	11628	0.974358974359	-22.8	1	0.01887193	0.588	0.0	0.0	-716334942478	19	21	11	3UTR	MIRT705231	1	1
hsa-miR-221-3p	ENST00000342449	BRWD1	9355	9379	1.0	-22.0	1	0.0002206613	0.647	0.0	0.0	-522670505887	20	24	7	3UTR	MIRT705231	1	1
hsa-miR-23a-3p	ENST00000341322	BRWD1	1862	1898	1.0	-20.7	1	0.007310317	0.618	0.0	0.0	-379332483736	17	21	11	3UTR	MIRT399755	1	1
hsa-miR-221-3p	ENST00000341322	BRWD1	1818	1840	1.0	-21.1	0	0.002805003	0.544	0.0	0.0	-107941115309	18	22	13	3UTR	MIRT705231	1	1
hsa-miR-130b-3p	ENST00000341322	BRWD1	2227	2254	1.0	-19.3	1	0.02343265	0.735	0.0	0.0	-499396410445	17	21	9	3UTR	MIRT020133	1	1
hsa-miR-21-5p	ENST00000283632	RMND5A	3225	3249	1.0	-19.3	0	0.0005316972	0.471	0.0	0.0	-840164601544	16	24	9	3UTR	MIRT030712	1	1
hsa-miR-342-3p	ENST00000283632	RMND5A	4481	4523	0.961538461538	-25.4	1	0.0001441407	0.691	0.0	0.0	-379332483736	20	26	7	3UTR	MIRT437733	1	1
hsa-let-7a-5p	ENST00000305476	SEMA4C	2721	2737	1.0	-18.5	1	0.002793548	0.412	0.0	0.0	-64692115272	14	16	9	3UTR	MIRT501243	1	1
hsa-let-7b-5p	ENST00000305476	SEMA4C	2715	2737	1.0	-22.7	1	0.002793548	0.412	0.0	0.0	-64692115272	18	22	9	3UTR	MIRT501242	1	1
hsa-miR-125a-5p	ENST00000305476	SEMA4C	3191	3216	1.0	-23.4	1	0.739822	0.353	0.0	0.0	-667505305368	17	25	11	3UTR	MIRT501238	1	1
hsa-let-7a-5p	ENST00000283195	RANBP2	10496	10509	1.0	-18.9	1	0.003118136	0.618	0.0	0.0	-705204361694	12	13	12	3UTR	MIRT052536	1	1
hsa-let-7b-5p	ENST00000272542	SLC20A1	2972	2992	1.0	-19.5	1	0.0002342909	0.574	0.0	0.0	-522701318475	18	20	15	3UTR	MIRT297441	1	1
hsa-let-7a-5p	ENST00000261537	MIB1	5580	5594	1.0	-20.1	1	0.0070168	0.588	0.0	0.0	-476182347791	13	14	13	3UTR	MIRT052585	1	1
hsa-let-7b-5p	ENST00000261537	MIB1	5571	5594	1.0	-21.5	1	0.0070168	0.588	0.0	0.0	-476182347791	18	23	13	3UTR	MIRT052189	1	1
hsa-miR-130b-3p	ENST00000373504	CHIC1	4634	4656	1.0	-17.7	0	0.01122148	0.574	0.0	0.0	-987071184167	15	22	11	3UTR	MIRT327913	1	1
hsa-miR-130b-3p	ENST00000373502	CHIC1	4694	4716	1.0	-17.7	0	0.01122148	0.574	0.0	0.0	-987071184167	15	22	11	3UTR	MIRT327913	1	1
hsa-let-7a-5p	ENST00000341864	TAF9B	2492	2517	1.0	-20.5	1	0.08090921	0.544	0.0	0.0	-379332483736	21	25	13	3UTR	MIRT052468	1	1
hsa-let-7b-5p	ENST00000341864	TAF9B	2518	2573	1.0	-20.8	1	0.0007754469	0.515	0.0	0.0	-608354497639	18	21	11	3UTR	MIRT001587	1	1
hsa-let-7b-5p	ENST00000372106	NXT2	880	896	1.0	-17.4	0	0.1981551	0.721	0.0	0.0	-977961154894	15	16	15	3UTR	MIRT005043	1	1
hsa-let-7b-5p	ENST00000372103	NXT2	841	857	1.0	-17.4	0	0.1981551	0.721	0.0	0.0	-977961154894	15	16	15	3UTR	MIRT005043	1	1
hsa-miR-30c-5p	ENST00000309052	LCLAT1	1693	1713	1.0	-19.3	0	0.002770616	0.603	0.0	0.0	-168556890173	15	20	7	3UTR	MIRT088445	1	1
hsa-miR-30c-5p	ENST00000379509	LCLAT1	1501	1521	1.0	-19.3	0	0.002770616	0.603	0.0	0.0	-168556890173	15	20	7	3UTR	MIRT088445	1	1
hsa-miR-128-3p	ENST00000402219	SOS1	6397	6417	1.0	-25.0	1	0.0001087804	0.529	0.0	0.0	-996490262236	17	20	9	3UTR	MIRT699015	1	1
hsa-miR-128-3p	ENST00000395038	SOS1	6581	6601	1.0	-25.0	1	0.0001087804	0.529	0.0	0.0	-996490262236	17	20	9	3UTR	MIRT699015	1	1
hsa-miR-30c-5p	ENST00000404992	XPO1	3522	3536	1.0	-16.9	0	0.003712739	0.544	0.0	0.0	-214484600416	13	14	13	3UTR	MIRT206887	1	1
hsa-miR-30c-5p	ENST00000401558	XPO1	4213	4227	1.0	-16.9	0	0.003712739	0.544	0.0	0.0	-214484600416	13	14	13	3UTR	MIRT206887	1	1
hsa-let-7a-5p	ENST00000264444	MXD1	1656	1699	1.0	-19.9	1	0.0009788489	0.5	0.0	0.0	-681899453664	18	21	12	3UTR	MIRT303316	1	1
hsa-let-7b-5p	ENST00000264444	MXD1	2528	2564	0.961538461538	-22.0	0	0.000400924	0.412	0.0	0.0	-692930085	15	19	11	3UTR	MIRT303317	1	1
hsa-let-7b-5p	ENST00000264444	MXD1	3611	3629	1.0	-22.1	0	0.001052974	0.574	0.0	0.0	-674758927398	16	18	11	3UTR	MIRT303317	1	1
hsa-let-7d-5p	ENST00000264444	MXD1	1656	1698	1.0	-23.1	1	0.001358818	0.5	0.0	0.0	-593929536754	18	20	18	3UTR	MIRT303319	1	1
hsa-miR-98-5p	ENST00000264444	MXD1	2875	2902	1.0	-18.8	1	0.003668333	0.647	0.0	0.0	-610695976654	17	21	11	3UTR	MIRT303322	1	1
hsa-let-7a-5p	ENST00000540449	MXD1	1626	1669	1.0	-19.9	1	0.0009788489	0.5	0.0	0.0	-681899453664	18	21	12	3UTR	MIRT303316	1	1
hsa-let-7b-5p	ENST00000540449	MXD1	2498	2534	0.961538461538	-22.0	0	0.000400924	0.412	0.0	0.0	-692930085	15	19	11	3UTR	MIRT303317	1	1
hsa-let-7b-5p	ENST00000540449	MXD1	3581	3599	1.0	-22.1	0	0.001052974	0.574	0.0	0.0	-674758927398	16	18	11	3UTR	MIRT303317	1	1
hsa-let-7d-5p	ENST00000540449	MXD1	1626	1668	1.0	-23.1	1	0.001358818	0.5	0.0	0.0	-593929536754	18	20	18	3UTR	MIRT303319	1	1
hsa-miR-98-5p	ENST00000540449	MXD1	2845	2872	1.0	-18.8	1	0.003668333	0.647	0.0	0.0	-610695976654	17	21	11	3UTR	MIRT303322	1	1
hsa-miR-28-5p	ENST00000272438	TEX261	3221	3271	1.0	-30.5	1	0.001983729	0.544	0.0	0.0	-499396410445	19	22	11	3UTR	MIRT006416	1	1
hsa-let-7a-5p	ENST00000340967	ACER2	1775	1809	1.0	-17.7	1	0.006816383	0.603	0.0	0.0	-102545973177	10	12	10	3UTR	MIRT324727	1	1
hsa-let-7d-5p	ENST00000340967	ACER2	1783	1810	1.0	-20.4	1	0.03259578	0.603	0.0	0.0	-681899453664	17	27	9	3UTR	MIRT324730	1	1
hsa-miR-21-5p	ENST00000377966	RECK	4290	4317	1.0	-19.0	1	0.0001073022	0.632	0.0	0.0	-495700071937	17	21	8	3UTR	MIRT000969	1	1
hsa-miR-125a-5p	ENST00000276960	FBXO10	2343	2362	1.0	-20.2	1	0.0001537466	0.426	0.0	0.0	-576291300428	13	19	9	3UTR	MIRT045730	1	1
hsa-miR-98-5p	ENST00000377066	TMEM2	5941	5981	1.0	-21.0	1	0.1519907	0.603	0.0	0.0	-101091522312	18	26	10	3UTR	MIRT027580	1	1
hsa-miR-98-5p	ENST00000377044	TMEM2	6130	6170	1.0	-21.0	1	0.1519907	0.603	0.0	0.0	-101091522312	18	26	10	3UTR	MIRT027580	1	1
hsa-miR-30c-5p	ENST00000376960	ZFAND5	5201	5235	1.0	-22.2	0	0.001391731	0.676	0.0	0.0	-981332077336	17	23	7	3UTR	MIRT726070	1	1
hsa-miR-30c-5p	ENST00000376962	ZFAND5	5338	5372	1.0	-22.2	0	0.001391731	0.676	0.0	0.0	-981332077336	17	23	7	3UTR	MIRT726070	1	1
hsa-miR-30c-5p	ENST00000237937	ZFAND5	4780	4814	1.0	-22.2	0	0.001391731	0.676	0.0	0.0	-981332077336	17	23	7	3UTR	MIRT726070	1	1
hsa-miR-30c-5p	ENST00000343431	ZFAND5	4917	4951	1.0	-22.2	0	0.001391731	0.676	0.0	0.0	-981332077336	17	23	7	3UTR	MIRT726070	1	1
hsa-miR-130b-3p	ENST00000428286	PRUNE2	9902	9921	1.0	-18.8	1	0.001996789	0.603	0.0	0.0	-632496191835	16	19	8	3UTR	MIRT020306	1	1
hsa-miR-130b-3p	ENST00000376718	PRUNE2	9766	9785	1.0	-18.8	1	0.001996789	0.603	0.0	0.0	-632496191835	16	19	8	3UTR	MIRT020306	1	1
hsa-miR-130b-3p	ENST00000443509	PRUNE2	9688	9707	1.0	-18.8	1	0.001996789	0.603	0.0	0.0	-632496191835	16	19	8	3UTR	MIRT020306	1	1
hsa-miR-130b-3p	ENST00000376717	PRUNE2	1500	1519	1.0	-18.8	1	0.001996789	0.603	0.0	0.0	-632496191835	16	19	8	3UTR	MIRT020306	1	1
hsa-miR-125a-5p	ENST00000000442	ESRRA	1763	1813	1.0	-27.0	1	29.1328	0.368	0.0	0.0	-705204361694	18	39	9	3UTR	MIRT437906	1	1
hsa-miR-125a-5p	ENST00000406310	ESRRA	1760	1810	1.0	-27.0	1	29.1328	0.368	0.0	0.0	-705204361694	18	39	9	3UTR	MIRT437906	1	1
hsa-miR-125a-5p	ENST00000405666	ESRRA	1776	1826	1.0	-27.0	1	29.1328	0.368	0.0	0.0	-705204361694	18	39	9	3UTR	MIRT437906	1	1
hsa-miR-98-5p	ENST00000343958	FGD6	5042	5057	1.0	-19.1	1	0.0150353	0.662	0.0	0.0	-522701318475	14	15	14	3UTR	MIRT027861	1	1
hsa-miR-27a-3p	ENST00000401088	SZRD1	991	1012	1.0	-20.8	0	3.33155	0.5	0.0	0.0	-805661162101	18	21	15	3UTR	MIRT728124	1	1
hsa-miR-27a-3p	ENST00000401088	SZRD1	1326	1344	1.0	-19.4	0	0.009194335	0.529	0.0	0.0	-882817512286	16	18	12	3UTR	MIRT728124	1	1
hsa-miR-27a-3p	ENST00000471507	SZRD1	988	1009	1.0	-20.8	0	3.33155	0.5	0.0	0.0	-805661162101	18	21	15	3UTR	MIRT728124	1	1
hsa-miR-27a-3p	ENST00000471507	SZRD1	1323	1341	1.0	-19.4	0	0.009194335	0.529	0.0	0.0	-882817512286	16	18	12	3UTR	MIRT728124	1	1
hsa-miR-378a-3p	ENST00000375436	RCC2	2378	2416	1.0	-25.1	0	0.003459868	0.426	0.0	0.0	-933931466909	18	38	11	3UTR	MIRT712249	1	1
hsa-miR-378a-3p	ENST00000375433	RCC2	2209	2247	1.0	-25.1	0	0.003459868	0.426	0.0	0.0	-933931466909	18	38	11	3UTR	MIRT712249	1	1
hsa-miR-26a-5p	ENST00000311487	HMGA1	1950	1971	1.0	-17.8	1	0.205001	0.662	0.0	0.0	-113982828439	17	21	10	3UTR	MIRT000110	1	1
hsa-miR-26a-5p	ENST00000401473	HMGA1	1917	1938	1.0	-17.8	1	0.205001	0.662	0.0	0.0	-113982828439	17	21	10	3UTR	MIRT000110	1	1
hsa-miR-26a-5p	ENST00000347617	HMGA1	1803	1824	1.0	-17.8	1	0.205001	0.662	0.0	0.0	-113982828439	17	21	10	3UTR	MIRT000110	1	1
hsa-miR-26a-5p	ENST00000447654	HMGA1	2117	2138	1.0	-17.8	1	0.205001	0.662	0.0	0.0	-113982828439	17	21	10	3UTR	MIRT000110	1	1
hsa-miR-26a-5p	ENST00000374116	HMGA1	1806	1827	1.0	-17.8	1	0.205001	0.662	0.0	0.0	-113982828439	17	21	10	3UTR	MIRT000110	1	1
hsa-miR-130b-3p	ENST00000405515	KMT5B	2105	2141	1.0	-17.4	1	0.1349228	0.574	0.0	0.0	-857350836846	16	20	12	3UTR	MIRT020188	1	1
hsa-miR-26b-5p	ENST00000527447	CREBZF	3563	3585	1.0	-19.4	1	0.01995448	0.618	0.0	0.0	-676234892161	19	22	10	3UTR	MIRT029389	1	1
hsa-miR-26b-5p	ENST00000525639	CREBZF	2397	2431	1.0	-19.6	1	0.01995448	0.618	0.0	0.0	-676234892161	19	23	10	3UTR	MIRT029389	1	1
hsa-miR-26b-5p	ENST00000490820	CREBZF	2610	2644	1.0	-19.6	1	0.01995448	0.618	0.0	0.0	-676234892161	19	23	10	3UTR	MIRT029389	1	1
hsa-miR-181b-5p	ENST00000315765	HEPHL1	5032	5052	1.0	-23.0	0	84.8985	0.559	0.0	0.0	-748303883423	18	20	11	3UTR	MIRT536907	1	1
hsa-miR-221-3p	ENST00000298815	ARHGAP42	2729	2776	1.0	-29.9	1	0.01283427	0.706	0.0	0.0	-499396410445	17	20	9	3UTR	MIRT046977	1	1
hsa-miR-26a-5p	ENST00000389561	EP400	10850	10872	1.0	-18.2	1	0.06521855	0.676	0.0	0.0	-996490262236	19	22	10	3UTR	MIRT133477	1	1
hsa-miR-181b-5p	ENST00000541009	ZNF268	2686	2708	1.0	-24.5	1	0.0006964073	0.574	0.0	0.0	-593929536754	17	22	11	3UTR	MIRT184928	1	1
hsa-miR-181b-5p	ENST00000541211	ZNF268	2453	2475	1.0	-24.5	1	0.0006964073	0.574	0.0	0.0	-593929536754	17	22	11	3UTR	MIRT184928	1	1
hsa-miR-181b-5p	ENST00000539248	ZNF268	2357	2379	1.0	-24.5	1	0.0006964073	0.574	0.0	0.0	-593929536754	17	22	11	3UTR	MIRT184928	1	1
hsa-miR-181b-5p	ENST00000592241	ZNF268	2485	2507	1.0	-24.5	1	0.0006964073	0.574	0.0	0.0	-593929536754	17	22	11	3UTR	MIRT184928	1	1
hsa-miR-181b-5p	ENST00000542711	ZNF268	2252	2274	1.0	-24.5	1	0.0006964073	0.574	0.0	0.0	-593929536754	17	22	11	3UTR	MIRT184928	1	1
hsa-miR-181b-5p	ENST00000536899	ZNF268	2156	2178	1.0	-24.5	1	0.0006964073	0.574	0.0	0.0	-593929536754	17	22	11	3UTR	MIRT184928	1	1
hsa-miR-27b-3p	ENST00000492741	PSPC1	2243	2272	1.0	-21.3	1	5.89518	0.529	0.0	0.0	-710297124956	16	22	10	3UTR	MIRT470121	1	1
hsa-miR-26a-5p	ENST00000381527	CDK8	2093	2132	1.0	-22.4	1	0.000854123	0.588	0.0	0.0	-730759903363	18	25	11	3UTR	MIRT001021	1	1
hsa-miR-21-5p	ENST00000380958	PAN3	3816	3843	1.0	-21.3	1	0.002008329	0.574	0.0	0.0	-476182347791	19	27	9	3UTR	MIRT030761	1	1
hsa-miR-21-5p	ENST00000399613	PAN3	3502	3529	1.0	-21.3	1	0.002008329	0.574	0.0	0.0	-476182347791	19	27	9	3UTR	MIRT030761	1	1
hsa-miR-130b-3p	ENST00000336934	STARD13	4440	4486	0.961538461538	-23.0	1	0.01336582	0.618	0.0	0.0	-72843777558	18	21	16	3UTR	MIRT500923	1	1
hsa-miR-130b-3p	ENST00000336934	STARD13	4755	4774	0.961538461538	-17.3	1	0.08659269	0.632	0.0	0.0	-495700071937	17	19	13	3UTR	MIRT500923	1	1
hsa-miR-130b-3p	ENST00000399365	STARD13	4377	4423	0.961538461538	-23.0	1	0.01336582	0.618	0.0	0.0	-72843777558	18	21	16	3UTR	MIRT500923	1	1
hsa-miR-130b-3p	ENST00000399365	STARD13	4692	4711	0.961538461538	-17.3	1	0.08659269	0.632	0.0	0.0	-495700071937	17	19	13	3UTR	MIRT500923	1	1
hsa-miR-130b-3p	ENST00000255486	STARD13	4347	4393	0.961538461538	-23.0	1	0.01336582	0.618	0.0	0.0	-72843777558	18	21	16	3UTR	MIRT500923	1	1
hsa-miR-27a-3p	ENST00000379561	FOXO1	3782	3812	1.0	-23.3	1	0.005207795	0.618	0.0	0.0	-39375744462	16	19	9	3UTR	MIRT001088	1	1
hsa-miR-223-3p	ENST00000379561	FOXO1	5068	5097	1.0	-22.0	1	0.006018954	0.632	0.0	0.0	-417062352651	15	17	15	3UTR	MIRT006733	1	1
hsa-miR-27b-3p	ENST00000379561	FOXO1	3788	3812	1.0	-25.0	1	0.005207795	0.618	0.0	0.0	-39375744462	20	24	9	3UTR	MIRT438508	1	1
hsa-miR-30c-5p	ENST00000389908	KIAA0226L	2756	2782	1.0	-20.9	1	0.003455207	0.632	0.0	0.0	-623647057278	20	26	8	3UTR	MIRT728161	1	1
hsa-miR-30c-5p	ENST00000378797	KIAA0226L	2005	2031	1.0	-20.9	1	0.003455207	0.632	0.0	0.0	-623647057278	20	26	8	3UTR	MIRT728161	1	1
hsa-miR-30c-5p	ENST00000631139	KIAA0226L	2275	2301	1.0	-20.9	1	0.003455207	0.632	0.0	0.0	-623647057278	20	26	8	3UTR	MIRT728161	1	1
hsa-miR-30c-5p	ENST00000378787	KIAA0226L	2508	2534	1.0	-20.9	1	0.003455207	0.632	0.0	0.0	-623647057278	20	26	8	3UTR	MIRT728161	1	1
hsa-miR-30c-5p	ENST00000378781	KIAA0226L	2121	2147	1.0	-20.9	1	0.003455207	0.632	0.0	0.0	-623647057278	20	26	8	3UTR	MIRT728161	1	1
hsa-miR-30c-5p	ENST00000378784	KIAA0226L	2391	2417	1.0	-20.9	1	0.003455207	0.632	0.0	0.0	-623647057278	20	26	8	3UTR	MIRT728161	1	1
hsa-miR-30c-5p	ENST00000429979	KIAA0226L	2778	2804	1.0	-20.9	1	0.003455207	0.632	0.0	0.0	-623647057278	20	26	8	3UTR	MIRT728161	1	1
hsa-let-7b-5p	ENST00000492622	FNDC3A	4847	4868	1.0	-20.6	1	0.005893395	0.559	0.0	0.0	-667474492779	16	21	11	3UTR	MIRT001631	1	1
hsa-let-7b-5p	ENST00000541916	FNDC3A	4890	4911	1.0	-20.6	1	0.005893395	0.559	0.0	0.0	-667474492779	16	21	11	3UTR	MIRT001631	1	1
hsa-let-7b-5p	ENST00000398316	FNDC3A	4471	4492	1.0	-20.6	1	0.005893395	0.559	0.0	0.0	-667474492779	16	21	11	3UTR	MIRT001631	1	1
hsa-miR-221-3p	ENST00000348335	CAMKK1	3213	3234	1.0	-23.5	1	33.6513	0.456	0.0	0.0	-379332483736	17	21	12	3UTR	MIRT053703	1	1
hsa-miR-181b-5p	ENST00000311403	ZBTB4	3682	3704	1.0	-23.4	1	0.03258859	0.485	0.0	0.0	-706071960449	17	22	7	3UTR	MIRT047283	1	1
hsa-miR-181b-5p	ENST00000380599	ZBTB4	3606	3628	1.0	-23.4	1	0.03258859	0.485	0.0	0.0	-706071960449	17	22	7	3UTR	MIRT047283	1	1
hsa-let-7d-5p	ENST00000552516	TGFBR1	5716	5744	1.0	-20.4	1	0.02769606	0.691	0.0	0.0	-499396410445	17	19	17	3UTR	MIRT032178	1	1
hsa-let-7d-5p	ENST00000374994	TGFBR1	5704	5732	1.0	-20.4	1	0.02769606	0.691	0.0	0.0	-499396410445	17	19	17	3UTR	MIRT032178	1	1
hsa-let-7d-5p	ENST00000374990	TGFBR1	5473	5501	1.0	-20.4	1	0.02769606	0.691	0.0	0.0	-499396410445	17	19	17	3UTR	MIRT032178	1	1
hsa-miR-128-3p	ENST00000374736	ABCA1	7629	7651	1.0	-22.9	0	23.7126	0.441	0.0	0.0	-960029815589	18	22	13	3UTR	MIRT054227	1	1
hsa-miR-130b-3p	ENST00000374720	SLC44A1	6802	6833	1.0	-20.6	1	0.008796457	0.662	0.0	0.0	-936019368721	18	31	10	3UTR	MIRT020227	1	1
hsa-miR-130b-3p	ENST00000374720	SLC44A1	8802	8825	1.0	-20.1	0	0.0001906157	0.632	0.0	0.0	-153724313206	17	23	14	3UTR	MIRT020227	1	1
hsa-miR-130b-3p	ENST00000374723	SLC44A1	5931	5962	1.0	-20.6	1	0.008796457	0.662	0.0	0.0	-936019368721	18	31	10	3UTR	MIRT020227	1	1
hsa-miR-130b-3p	ENST00000374723	SLC44A1	7931	7954	1.0	-20.1	0	0.0001906157	0.632	0.0	0.0	-153724313206	17	23	14	3UTR	MIRT020227	1	1
hsa-miR-29a-3p	ENST00000374672	KLF4	2457	2477	1.0	-18.5	1	0.0004565532	0.632	0.0	0.0	-130793717931	14	20	9	3UTR	MIRT052916	1	1
hsa-miR-181b-5p	ENST00000343327	PTBP3	5243	5270	1.0	-19.3	0	0.001619288	0.559	0.0	0.0	-657398276765	19	27	8	3UTR	MIRT106869	1	1
hsa-miR-181b-5p	ENST00000343327	PTBP3	4401	4421	1.0	-19.0	1	0.0001296894	0.662	0.0	0.0	-467302400645	18	20	9	3UTR	MIRT106869	1	1
hsa-miR-181b-5p	ENST00000374257	PTBP3	5413	5440	1.0	-19.3	0	0.001619288	0.559	0.0	0.0	-657398276765	19	27	8	3UTR	MIRT106869	1	1
hsa-miR-181b-5p	ENST00000374257	PTBP3	4571	4591	1.0	-19.0	1	0.0001296894	0.662	0.0	0.0	-467302400645	18	20	9	3UTR	MIRT106869	1	1
hsa-miR-181b-5p	ENST00000374255	PTBP3	5438	5465	1.0	-19.3	0	0.001619288	0.559	0.0	0.0	-657398276765	19	27	8	3UTR	MIRT106869	1	1
hsa-miR-181b-5p	ENST00000374255	PTBP3	4592	4616	1.0	-18.8	1	0.0001296894	0.662	0.0	0.0	-467302400645	18	21	9	3UTR	MIRT106869	1	1
hsa-miR-181b-5p	ENST00000334318	PTBP3	5447	5474	1.0	-19.3	0	0.001619288	0.559	0.0	0.0	-657398276765	19	27	8	3UTR	MIRT106869	1	1
hsa-miR-181b-5p	ENST00000334318	PTBP3	4601	4625	1.0	-18.8	1	0.0001296894	0.662	0.0	0.0	-467302400645	18	21	9	3UTR	MIRT106869	1	1
hsa-miR-181b-5p	ENST00000458258	PTBP3	5452	5479	1.0	-19.3	0	0.001619288	0.559	0.0	0.0	-657398276765	19	27	8	3UTR	MIRT106869	1	1
hsa-miR-181b-5p	ENST00000458258	PTBP3	4610	4630	1.0	-19.0	1	0.0001296894	0.662	0.0	0.0	-467302400645	18	20	9	3UTR	MIRT106869	1	1
hsa-miR-19a-3p	ENST00000238256	FKBP15	3824	3840	1.0	-17.2	1	0.003052664	0.456	0.0	0.0	-646951965308	13	16	8	3UTR	MIRT703537	1	1
hsa-miR-155-5p	ENST00000450136	TRIM32	2785	2806	1.0	-20.8	1	0.001166025	0.574	0.0	0.0	-576291300428	18	21	13	3UTR	MIRT001492	1	1
hsa-miR-155-5p	ENST00000373983	TRIM32	2782	2803	1.0	-20.8	1	0.001166025	0.574	0.0	0.0	-576291300428	18	21	13	3UTR	MIRT001492	1	1
hsa-miR-130b-3p	ENST00000373840	RAB14	2031	2050	1.0	-19.7	1	0.04513067	0.603	0.0	0.0	-681930266252	17	19	9	3UTR	MIRT469811	1	1
hsa-miR-130b-3p	ENST00000373840	RAB14	3292	3311	1.0	-16.3	1	0.06720935	0.676	0.0	0.0	-114182731997	14	19	9	3UTR	MIRT469811	1	1
hsa-let-7b-5p	ENST00000416460	NR6A1	5138	5159	1.0	-23.8	0	0.2104764	0.456	0.0	0.0	-738221974227	18	21	8	3UTR	MIRT471967	1	1
hsa-let-7b-5p	ENST00000416460	NR6A1	6039	6060	1.0	-23.0	1	0.0001928936	0.368	0.0	0.0	-682767052418	18	21	11	3UTR	MIRT471967	1	1
hsa-let-7d-5p	ENST00000416460	NR6A1	2990	3014	1.0	-20.4	1	64.2164	0.426	0.0	0.0	-814121767332	14	19	11	3UTR	MIRT471965	1	1
hsa-miR-98-5p	ENST00000416460	NR6A1	2991	3013	1.0	-17.7	1	0.0001604134	0.441	0.0	0.0	-526888038599	13	15	13	3UTR	MIRT471958	1	1
hsa-miR-181b-5p	ENST00000416460	NR6A1	5321	5339	1.0	-20.9	0	0.000100635	0.485	0.0	0.0	-204802695269	14	18	7	3UTR	MIRT542882	1	1
hsa-let-7b-5p	ENST00000373584	NR6A1	5141	5162	1.0	-23.8	0	0.2104764	0.456	0.0	0.0	-738221974227	18	21	8	3UTR	MIRT471967	1	1
hsa-let-7b-5p	ENST00000373584	NR6A1	6042	6063	1.0	-23.0	1	0.0001928936	0.368	0.0	0.0	-682767052418	18	21	11	3UTR	MIRT471967	1	1
hsa-let-7d-5p	ENST00000373584	NR6A1	2993	3017	1.0	-20.4	1	64.2164	0.426	0.0	0.0	-814121767332	14	19	11	3UTR	MIRT471965	1	1
hsa-miR-98-5p	ENST00000373584	NR6A1	2994	3016	1.0	-17.7	1	0.0001604134	0.441	0.0	0.0	-526888038599	13	15	13	3UTR	MIRT471958	1	1
hsa-miR-181b-5p	ENST00000373584	NR6A1	5324	5342	1.0	-20.9	0	0.000100635	0.485	0.0	0.0	-204802695269	14	18	7	3UTR	MIRT542882	1	1
hsa-let-7b-5p	ENST00000487099	NR6A1	5153	5174	1.0	-23.8	0	0.2104764	0.456	0.0	0.0	-738221974227	18	21	8	3UTR	MIRT471967	1	1
hsa-let-7b-5p	ENST00000487099	NR6A1	6054	6075	1.0	-23.0	1	0.0001928936	0.368	0.0	0.0	-682767052418	18	21	11	3UTR	MIRT471967	1	1
hsa-let-7d-5p	ENST00000487099	NR6A1	3005	3029	1.0	-20.4	1	64.2164	0.426	0.0	0.0	-814121767332	14	19	11	3UTR	MIRT471965	1	1
hsa-miR-98-5p	ENST00000487099	NR6A1	3006	3028	1.0	-17.7	1	0.0001604134	0.441	0.0	0.0	-526888038599	13	15	13	3UTR	MIRT471958	1	1
hsa-miR-181b-5p	ENST00000487099	NR6A1	5336	5354	1.0	-20.9	0	0.000100635	0.485	0.0	0.0	-204802695269	14	18	7	3UTR	MIRT542882	1	1
hsa-let-7b-5p	ENST00000344523	NR6A1	5099	5120	1.0	-23.8	0	0.2104764	0.456	0.0	0.0	-738221974227	18	21	8	3UTR	MIRT471967	1	1
hsa-let-7b-5p	ENST00000344523	NR6A1	6000	6021	1.0	-23.0	1	0.0001928936	0.368	0.0	0.0	-682767052418	18	21	11	3UTR	MIRT471967	1	1
hsa-let-7d-5p	ENST00000344523	NR6A1	2951	2975	1.0	-20.4	1	64.2164	0.426	0.0	0.0	-814121767332	14	19	11	3UTR	MIRT471965	1	1
hsa-miR-98-5p	ENST00000344523	NR6A1	2952	2974	1.0	-17.7	1	0.0001604134	0.441	0.0	0.0	-526888038599	13	15	13	3UTR	MIRT471958	1	1
hsa-miR-181b-5p	ENST00000344523	NR6A1	5282	5300	1.0	-20.9	0	0.000100635	0.485	0.0	0.0	-204802695269	14	18	7	3UTR	MIRT542882	1	1
hsa-miR-181b-5p	ENST00000447726	PBX3	1994	2012	1.0	-18.5	0	0.006891375	0.529	0.0	0.0	-12371336944	16	18	10	3UTR	MIRT052975	1	1
hsa-miR-150-5p	ENST00000357103	ADIPOR2	1776	1791	1.0	-20.8	1	11.3374	0.647	0.0	0.0	-634000884684	13	15	7	3UTR	MIRT133589	1	1
hsa-let-7a-5p	ENST00000332029	SOCS1	1027	1071	1.0	-19.1	1	0.3145964	0.529	0.0	0.0	-613884510827	17	21	7	3UTR	MIRT492220	1	1
hsa-miR-130b-3p	ENST00000304414	ARL6IP1	1448	1500	1.0	-20.1	1	0.02868193	0.559	0.0	0.0	-48497144956	18	27	8	3UTR	MIRT020234	1	1
hsa-miR-130b-3p	ENST00000546206	ARL6IP1	1372	1424	1.0	-20.1	1	0.02868193	0.559	0.0	0.0	-48497144956	18	27	8	3UTR	MIRT020234	1	1
hsa-miR-125a-5p	ENST00000366472	SH3BP5L	2390	2412	1.0	-25.0	1	0.003274374	0.441	0.0	0.0	-127124818557	15	22	7	3UTR	MIRT443832	1	1
hsa-let-7d-5p	ENST00000615152	RRM2	1710	1742	1.0	-25.6	1	0.0004482024	0.618	0.0	0.0	-379332483736	17	20	9	3UTR	MIRT297012	1	1
hsa-let-7d-5p	ENST00000615152	RRM2	1526	1544	1.0	-21.4	1	0.006911886	0.588	0.0	0.0	-124965397034	17	18	17	3UTR	MIRT297012	1	1
hsa-miR-98-5p	ENST00000615152	RRM2	1690	1743	1.0	-19.0	1	0.002898003	0.632	0.0	0.0	-800485538994	17	22	9	3UTR	MIRT297015	1	1
hsa-let-7d-5p	ENST00000304567	RRM2	1542	1574	1.0	-25.6	1	0.0004482024	0.618	0.0	0.0	-379332483736	17	20	9	3UTR	MIRT297012	1	1
hsa-let-7d-5p	ENST00000304567	RRM2	1358	1376	1.0	-21.4	1	0.006911886	0.588	0.0	0.0	-124965397034	17	18	17	3UTR	MIRT297012	1	1
hsa-miR-98-5p	ENST00000304567	RRM2	1522	1575	1.0	-19.0	1	0.002898003	0.632	0.0	0.0	-800485538994	17	22	9	3UTR	MIRT297015	1	1
hsa-miR-29a-3p	ENST00000264709	DNMT3A	3926	3946	1.0	-20.7	1	0.04249209	0.603	0.0	0.0	-577128086594	16	20	8	3UTR	MIRT003021	1	1
hsa-miR-29a-3p	ENST00000321117	DNMT3A	3855	3875	1.0	-20.7	1	0.04249209	0.603	0.0	0.0	-577128086594	16	20	8	3UTR	MIRT003021	1	1
hsa-miR-29a-3p	ENST00000380746	DNMT3A	3139	3159	1.0	-20.7	1	0.04249209	0.603	0.0	0.0	-577128086594	16	20	8	3UTR	MIRT003021	1	1
hsa-miR-29a-3p	ENST00000402667	DNMT3A	3081	3101	1.0	-20.7	1	0.04249209	0.603	0.0	0.0	-577128086594	16	20	8	3UTR	MIRT003021	1	1
hsa-miR-19a-3p	ENST00000357692	MIER1	3530	3545	1.0	-15.7	1	0.0001442614	0.544	0.0	0.0	-737317722726	13	15	10	3UTR	MIRT144488	1	1
hsa-miR-19a-3p	ENST00000371018	MIER1	1777	1792	1.0	-15.7	1	0.0001442614	0.544	0.0	0.0	-737317722726	13	15	10	3UTR	MIRT144488	1	1
hsa-miR-19a-3p	ENST00000371016	MIER1	1717	1732	1.0	-15.7	1	0.0001442614	0.544	0.0	0.0	-737317722726	13	15	10	3UTR	MIRT144488	1	1
hsa-miR-19a-3p	ENST00000401041	MIER1	3453	3468	1.0	-15.7	1	0.0001442614	0.544	0.0	0.0	-737317722726	13	15	10	3UTR	MIRT144488	1	1
hsa-miR-19a-3p	ENST00000371014	MIER1	1643	1658	1.0	-15.7	1	0.0001442614	0.544	0.0	0.0	-737317722726	13	15	10	3UTR	MIRT144488	1	1
hsa-miR-19a-3p	ENST00000355977	MIER1	1497	1512	1.0	-15.7	1	0.0001442614	0.544	0.0	0.0	-737317722726	13	15	10	3UTR	MIRT144488	1	1
hsa-miR-19a-3p	ENST00000355356	MIER1	3309	3324	1.0	-15.7	1	0.0001442614	0.544	0.0	0.0	-737317722726	13	15	10	3UTR	MIRT144488	1	1
hsa-miR-19a-3p	ENST00000401042	MIER1	1499	1514	1.0	-15.7	1	0.0001442614	0.544	0.0	0.0	-737317722726	13	15	10	3UTR	MIRT144488	1	1
hsa-miR-130b-3p	ENST00000370966	DEPDC1	3467	3486	1.0	-19.1	1	0.003723068	0.721	0.0	0.0	-716334942478	16	19	14	3UTR	MIRT558412	1	1
hsa-miR-130b-3p	ENST00000456315	DEPDC1	4319	4338	1.0	-19.1	1	0.003723068	0.721	0.0	0.0	-716334942478	16	19	14	3UTR	MIRT558412	1	1
hsa-let-7a-5p	ENST00000361321	ZNF644	1297	1347	1.0	-22.0	1	0.0160277	0.603	0.0	0.0	-508245545002	16	20	9	3UTR	MIRT052493	1	1
hsa-let-7b-5p	ENST00000361321	ZNF644	1313	1347	1.0	-19.3	1	0.0160277	0.603	0.0	0.0	-508245545002	14	18	9	3UTR	MIRT505019	1	1
hsa-let-7d-5p	ENST00000361321	ZNF644	1297	1347	1.0	-24.2	1	0.0160277	0.603	0.0	0.0	-508245545002	16	20	9	3UTR	MIRT032169	1	1
hsa-let-7a-5p	ENST00000337393	ZNF644	4941	4991	1.0	-22.0	1	0.0160277	0.603	0.0	0.0	-508245545002	16	20	9	3UTR	MIRT052493	1	1
hsa-let-7b-5p	ENST00000337393	ZNF644	4957	4991	1.0	-19.3	1	0.0160277	0.603	0.0	0.0	-508245545002	14	18	9	3UTR	MIRT505019	1	1
hsa-let-7d-5p	ENST00000337393	ZNF644	4941	4991	1.0	-24.2	1	0.0160277	0.603	0.0	0.0	-508245545002	16	20	9	3UTR	MIRT032169	1	1
hsa-let-7a-5p	ENST00000347275	ZNF644	1267	1317	1.0	-22.0	1	0.0160277	0.603	0.0	0.0	-508245545002	16	20	9	3UTR	MIRT052493	1	1
hsa-let-7b-5p	ENST00000347275	ZNF644	1283	1317	1.0	-19.3	1	0.0160277	0.603	0.0	0.0	-508245545002	14	18	9	3UTR	MIRT505019	1	1
hsa-let-7d-5p	ENST00000347275	ZNF644	1267	1317	1.0	-24.2	1	0.0160277	0.603	0.0	0.0	-508245545002	16	20	9	3UTR	MIRT032169	1	1
hsa-let-7a-5p	ENST00000370440	ZNF644	4876	4926	1.0	-22.0	1	0.0160277	0.603	0.0	0.0	-508245545002	16	20	9	3UTR	MIRT052493	1	1
hsa-let-7b-5p	ENST00000370440	ZNF644	4892	4926	1.0	-19.3	1	0.0160277	0.603	0.0	0.0	-508245545002	14	18	9	3UTR	MIRT505019	1	1
hsa-let-7d-5p	ENST00000370440	ZNF644	4876	4926	1.0	-24.2	1	0.0160277	0.603	0.0	0.0	-508245545002	16	20	9	3UTR	MIRT032169	1	1
hsa-miR-27a-3p	ENST00000370399	TGFBR3	4982	5005	1.0	-19.9	1	0.0002593262	0.706	0.0	0.0	-39375744462	17	20	12	3UTR	MIRT466403	1	1
hsa-miR-27b-3p	ENST00000370399	TGFBR3	4982	5005	1.0	-19.9	1	0.0002593262	0.706	0.0	0.0	-39375744462	17	20	12	3UTR	MIRT466401	1	1
hsa-miR-27a-3p	ENST00000465892	TGFBR3	5146	5169	1.0	-19.9	1	0.0002593262	0.706	0.0	0.0	-39375744462	17	20	12	3UTR	MIRT466403	1	1
hsa-miR-27b-3p	ENST00000465892	TGFBR3	5146	5169	1.0	-19.9	1	0.0002593262	0.706	0.0	0.0	-39375744462	17	20	12	3UTR	MIRT466401	1	1
hsa-miR-27a-3p	ENST00000212355	TGFBR3	5149	5172	1.0	-19.9	1	0.0002593262	0.706	0.0	0.0	-39375744462	17	20	12	3UTR	MIRT466403	1	1
hsa-miR-27b-3p	ENST00000212355	TGFBR3	5149	5172	1.0	-19.9	1	0.0002593262	0.706	0.0	0.0	-39375744462	17	20	12	3UTR	MIRT466401	1	1
hsa-let-7a-5p	ENST00000370282	TMED5	4243	4259	1.0	-17.0	1	0.148036	0.544	0.0	0.0	-576291300428	13	16	7	3UTR	MIRT466192	1	1
hsa-let-7a-5p	ENST00000479918	TMED5	4292	4308	1.0	-17.0	1	0.148036	0.544	0.0	0.0	-576291300428	13	16	7	3UTR	MIRT466192	1	1
hsa-miR-128-3p	ENST00000320248	KBTBD11	6457	6479	1.0	-25.0	0	2.71835	0.529	0.0	0.0	-677039159374	18	22	7	3UTR	MIRT714300	1	1
hsa-miR-27b-3p	ENST00000398246	LONRF1	2787	2804	1.0	-19.1	0	0.002971595	0.588	0.0	0.0	-163380110743	14	17	13	3UTR	MIRT172350	1	1
hsa-let-7d-5p	ENST00000519263	MTUS1	4872	4889	1.0	-21.0	1	0.2790705	0.544	0.0	0.0	-48497144956	14	17	7	3UTR	MIRT472738	1	1
hsa-miR-98-5p	ENST00000519263	MTUS1	5258	5286	1.0	-18.0	1	0.1119984	0.603	0.0	0.0	-476182347791	13	15	13	3UTR	MIRT027822	1	1
hsa-miR-125a-5p	ENST00000519263	MTUS1	4154	4187	1.0	-23.0	1	0.001140766	0.618	0.0	0.0	-379332483736	21	33	8	3UTR	MIRT004388	1	1
hsa-let-7d-5p	ENST00000381869	MTUS1	5139	5156	1.0	-21.0	1	0.2790705	0.544	0.0	0.0	-48497144956	14	17	7	3UTR	MIRT472738	1	1
hsa-miR-98-5p	ENST00000381869	MTUS1	5525	5553	1.0	-18.0	1	0.1119984	0.603	0.0	0.0	-476182347791	13	15	13	3UTR	MIRT027822	1	1
hsa-miR-125a-5p	ENST00000381869	MTUS1	4421	4454	1.0	-23.0	1	0.001140766	0.618	0.0	0.0	-379332483736	21	33	8	3UTR	MIRT004388	1	1
hsa-let-7d-5p	ENST00000262102	MTUS1	5301	5318	1.0	-21.0	1	0.2790705	0.544	0.0	0.0	-48497144956	14	17	7	3UTR	MIRT472738	1	1
hsa-miR-98-5p	ENST00000262102	MTUS1	5687	5715	1.0	-18.0	1	0.1119984	0.603	0.0	0.0	-476182347791	13	15	13	3UTR	MIRT027822	1	1
hsa-miR-125a-5p	ENST00000262102	MTUS1	4583	4616	1.0	-23.0	1	0.001140766	0.618	0.0	0.0	-379332483736	21	33	8	3UTR	MIRT004388	1	1
hsa-let-7a-5p	ENST00000544260	MTUS1	2527	2550	0.961538461538	-18.7	1	0.2790705	0.544	0.0	0.0	-48497144956	14	18	7	3UTR	MIRT052541	1	1
hsa-let-7a-5p	ENST00000544260	MTUS1	2933	2947	1.0	-17.3	1	0.1119984	0.603	0.0	0.0	-476182347791	13	14	13	3UTR	MIRT052541	1	1
hsa-let-7d-5p	ENST00000544260	MTUS1	2527	2550	1.0	-20.8	1	0.2790705	0.544	0.0	0.0	-48497144956	14	18	7	3UTR	MIRT472738	1	1
hsa-miR-98-5p	ENST00000544260	MTUS1	2919	2947	1.0	-18.0	1	0.1119984	0.603	0.0	0.0	-476182347791	13	15	13	3UTR	MIRT027822	1	1
hsa-miR-125a-5p	ENST00000544260	MTUS1	1803	1848	1.0	-23.2	1	0.001140766	0.618	0.0	0.0	-379332483736	21	34	8	3UTR	MIRT004388	1	1
hsa-let-7a-5p	ENST00000381861	MTUS1	2882	2905	0.961538461538	-18.7	1	0.2790705	0.544	0.0	0.0	-48497144956	14	18	7	3UTR	MIRT052541	1	1
hsa-let-7a-5p	ENST00000381861	MTUS1	3288	3302	1.0	-17.3	1	0.1119984	0.603	0.0	0.0	-476182347791	13	14	13	3UTR	MIRT052541	1	1
hsa-let-7d-5p	ENST00000381861	MTUS1	2882	2905	1.0	-20.8	1	0.2790705	0.544	0.0	0.0	-48497144956	14	18	7	3UTR	MIRT472738	1	1
hsa-miR-98-5p	ENST00000381861	MTUS1	3274	3302	1.0	-18.0	1	0.1119984	0.603	0.0	0.0	-476182347791	13	15	13	3UTR	MIRT027822	1	1
hsa-miR-125a-5p	ENST00000381861	MTUS1	2158	2203	1.0	-23.2	1	0.001140766	0.618	0.0	0.0	-379332483736	21	34	8	3UTR	MIRT004388	1	1
hsa-let-7a-5p	ENST00000297488	MTUS1	2679	2702	0.961538461538	-18.7	1	0.2790705	0.544	0.0	0.0	-48497144956	14	18	7	3UTR	MIRT052541	1	1
hsa-let-7a-5p	ENST00000297488	MTUS1	3085	3099	1.0	-17.3	1	0.1119984	0.603	0.0	0.0	-476182347791	13	14	13	3UTR	MIRT052541	1	1
hsa-let-7d-5p	ENST00000297488	MTUS1	2685	2702	1.0	-21.0	1	0.2790705	0.544	0.0	0.0	-48497144956	14	17	7	3UTR	MIRT472738	1	1
hsa-miR-98-5p	ENST00000297488	MTUS1	3071	3099	1.0	-18.0	1	0.1119984	0.603	0.0	0.0	-476182347791	13	15	13	3UTR	MIRT027822	1	1
hsa-miR-125a-5p	ENST00000297488	MTUS1	1955	2000	1.0	-23.2	1	0.001140766	0.618	0.0	0.0	-379332483736	21	34	8	3UTR	MIRT004388	1	1
hsa-let-7a-5p	ENST00000634613	MTUS1	2201	2224	0.961538461538	-18.7	1	0.2790705	0.544	0.0	0.0	-48497144956	14	18	7	3UTR	MIRT052541	1	1
hsa-let-7a-5p	ENST00000634613	MTUS1	2607	2621	1.0	-17.3	1	0.1119984	0.603	0.0	0.0	-476182347791	13	14	13	3UTR	MIRT052541	1	1
hsa-let-7d-5p	ENST00000634613	MTUS1	2201	2224	1.0	-20.8	1	0.2790705	0.544	0.0	0.0	-48497144956	14	18	7	3UTR	MIRT472738	1	1
hsa-miR-98-5p	ENST00000634613	MTUS1	2593	2621	1.0	-18.0	1	0.1119984	0.603	0.0	0.0	-476182347791	13	15	13	3UTR	MIRT027822	1	1
hsa-miR-125a-5p	ENST00000634613	MTUS1	1489	1522	1.0	-23.0	1	0.001140766	0.618	0.0	0.0	-379332483736	21	33	8	3UTR	MIRT004388	1	1
hsa-let-7b-5p	ENST00000370355	SCD	2222	2243	1.0	-22.8	0	0.07455045	0.471	0.0	0.0	-851905807396	18	21	10	3UTR	MIRT032312	1	1
hsa-let-7d-5p	ENST00000315616	RPUSD2	1814	1827	1.0	-18.3	1	0.05638041	0.529	0.0	0.0	-561866339543	12	13	12	3UTR	MIRT032131	1	1
hsa-let-7d-5p	ENST00000559271	RPUSD2	1631	1644	1.0	-18.3	1	0.05638041	0.529	0.0	0.0	-561866339543	12	13	12	3UTR	MIRT032131	1	1
hsa-miR-23a-3p	ENST00000558014	SEMA6D	5003	5055	1.0	-22.0	1	0.009713771	0.618	0.0	0.0	-379332483736	19	23	8	3UTR	MIRT281196	1	1
hsa-miR-23a-3p	ENST00000536845	SEMA6D	5083	5135	1.0	-22.0	1	0.009713771	0.618	0.0	0.0	-379332483736	19	23	8	3UTR	MIRT281196	1	1
hsa-miR-23a-3p	ENST00000358066	SEMA6D	4991	5043	1.0	-22.0	1	0.009713771	0.618	0.0	0.0	-379332483736	19	23	8	3UTR	MIRT281196	1	1
hsa-miR-23a-3p	ENST00000316364	SEMA6D	5177	5229	1.0	-22.0	1	0.009713771	0.618	0.0	0.0	-379332483736	19	23	8	3UTR	MIRT281196	1	1
hsa-miR-23a-3p	ENST00000354744	SEMA6D	5009	5061	1.0	-22.0	1	0.009713771	0.618	0.0	0.0	-379332483736	19	23	8	3UTR	MIRT281196	1	1
hsa-miR-23a-3p	ENST00000355997	SEMA6D	4987	5039	1.0	-22.0	1	0.009713771	0.618	0.0	0.0	-379332483736	19	23	8	3UTR	MIRT281196	1	1
hsa-miR-23a-3p	ENST00000389428	SEMA6D	4952	5004	1.0	-22.0	1	0.009713771	0.618	0.0	0.0	-379332483736	19	23	8	3UTR	MIRT281196	1	1
hsa-miR-27a-3p	ENST00000507173	ABL2	9082	9117	1.0	-24.8	0	0.741614	0.338	0.0	0.0	-954656246864	17	35	10	3UTR	MIRT728413	1	1
hsa-miR-27a-3p	ENST00000367623	ABL2	9391	9426	1.0	-24.8	0	0.741614	0.338	0.0	0.0	-954656246864	17	35	10	3UTR	MIRT728413	1	1
hsa-miR-27a-3p	ENST00000511413	ABL2	9145	9180	1.0	-24.8	0	0.741614	0.338	0.0	0.0	-954656246864	17	35	10	3UTR	MIRT728413	1	1
hsa-miR-27a-3p	ENST00000502732	ABL2	9454	9489	1.0	-24.8	0	0.741614	0.338	0.0	0.0	-954656246864	17	35	10	3UTR	MIRT728413	1	1
hsa-miR-27a-3p	ENST00000504405	ABL2	8795	8830	1.0	-24.8	0	0.741614	0.338	0.0	0.0	-954656246864	17	35	10	3UTR	MIRT728413	1	1
hsa-miR-27a-3p	ENST00000344730	ABL2	8858	8893	1.0	-24.8	0	0.741614	0.338	0.0	0.0	-954656246864	17	35	10	3UTR	MIRT728413	1	1
hsa-miR-27a-3p	ENST00000512653	ABL2	9167	9202	1.0	-24.8	0	0.741614	0.338	0.0	0.0	-954656246864	17	35	10	3UTR	MIRT728413	1	1
hsa-miR-130b-3p	ENST00000542060	STX6	3257	3308	1.0	-18.8	1	0.001411717	0.441	0.0	0.0	-120970771449	16	21	8	3UTR	MIRT466833	1	1
hsa-miR-130b-3p	ENST00000258301	STX6	3522	3573	1.0	-18.8	1	0.001411717	0.441	0.0	0.0	-120970771449	16	21	8	3UTR	MIRT466833	1	1
hsa-let-7a-5p	ENST00000318130	EDEM3	5180	5193	1.0	-18.3	0	0.002892852	0.515	0.0	0.0	-674758927398	12	13	12	3UTR	MIRT704031	1	1
hsa-let-7d-5p	ENST00000318130	EDEM3	5180	5193	1.0	-18.1	0	0.002892852	0.515	0.0	0.0	-674758927398	12	13	12	3UTR	MIRT704030	1	1
hsa-let-7a-5p	ENST00000367512	EDEM3	5228	5241	1.0	-18.3	0	0.002892852	0.515	0.0	0.0	-674758927398	12	13	12	3UTR	MIRT704031	1	1
hsa-let-7d-5p	ENST00000367512	EDEM3	5228	5241	1.0	-18.1	0	0.002892852	0.515	0.0	0.0	-674758927398	12	13	12	3UTR	MIRT704030	1	1
hsa-miR-181b-5p	ENST00000537108	CAPRIN2	3615	3641	0.961538461538	-20.3	1	0.002279323	0.647	0.0	0.0	-577128086594	20	26	8	3UTR	MIRT480027	1	1
hsa-miR-181b-5p	ENST00000433722	CAPRIN2	3521	3547	0.961538461538	-20.3	1	0.002279323	0.647	0.0	0.0	-577128086594	20	26	8	3UTR	MIRT480027	1	1
hsa-miR-181b-5p	ENST00000395805	CAPRIN2	4221	4247	0.961538461538	-20.3	1	0.002279323	0.647	0.0	0.0	-577128086594	20	26	8	3UTR	MIRT480027	1	1
hsa-miR-181b-5p	ENST00000298892	CAPRIN2	4195	4221	0.961538461538	-20.3	1	0.002279323	0.647	0.0	0.0	-577128086594	20	26	8	3UTR	MIRT480027	1	1
hsa-miR-181b-5p	ENST00000417045	CAPRIN2	4386	4412	0.961538461538	-20.3	1	0.002279323	0.647	0.0	0.0	-577128086594	20	26	8	3UTR	MIRT480027	1	1
hsa-miR-27a-3p	ENST00000267115	TMBIM6	1263	1282	1.0	-21.3	0	3.32401	0.471	0.0	0.0	-109849852841	17	19	9	3UTR	MIRT065415	1	1
hsa-miR-27a-3p	ENST00000552699	TMBIM6	1535	1554	1.0	-21.3	0	3.32401	0.471	0.0	0.0	-109849852841	17	19	9	3UTR	MIRT065415	1	1
hsa-miR-27a-3p	ENST00000423828	TMBIM6	1633	1652	1.0	-21.3	0	3.32401	0.471	0.0	0.0	-109849852841	17	19	9	3UTR	MIRT065415	1	1
hsa-let-7b-5p	ENST00000552462	ESPL1	6550	6573	1.0	-23.9	1	0.006763203	0.632	0.0	0.0	-609222096393	18	23	7	3UTR	MIRT065685	1	1
hsa-let-7b-5p	ENST00000257934	ESPL1	6483	6506	1.0	-23.9	1	0.006763203	0.632	0.0	0.0	-609222096393	18	23	7	3UTR	MIRT065685	1	1
hsa-miR-128-3p	ENST00000327443	SP1	4105	4125	1.0	-22.8	1	0.0002019499	0.574	0.0	0.0	-109659921487	16	20	10	3UTR	MIRT405401	1	1
hsa-miR-128-3p	ENST00000327443	SP1	3926	3964	1.0	-21.2	0	0.0003883376	0.603	0.0	0.0	-548126098107	20	38	11	3UTR	MIRT405401	1	1
hsa-miR-150-5p	ENST00000327443	SP1	2912	2932	1.0	-22.3	1	0.0002539562	0.544	0.0	0.0	-417062352651	15	20	8	3UTR	MIRT437824	1	1
hsa-miR-128-3p	ENST00000426431	SP1	4042	4062	1.0	-22.8	1	0.0002019499	0.574	0.0	0.0	-109659921487	16	20	10	3UTR	MIRT405401	1	1
hsa-miR-128-3p	ENST00000426431	SP1	3863	3901	1.0	-21.2	0	0.0003883376	0.603	0.0	0.0	-548126098107	20	38	11	3UTR	MIRT405401	1	1
hsa-miR-150-5p	ENST00000426431	SP1	2849	2869	1.0	-22.3	1	0.0002539562	0.544	0.0	0.0	-417062352651	15	20	8	3UTR	MIRT437824	1	1
hsa-let-7a-5p	ENST00000209875	CBX5	4082	4103	0.961538461538	-20.5	1	0.07525977	0.662	0.0	0.0	-402637391766	18	21	11	3UTR	MIRT549020	1	1
hsa-let-7b-5p	ENST00000209875	CBX5	5422	5444	1.0	-22.1	1	0.01554118	0.574	0.0	0.0	-747493923029	19	22	9	3UTR	MIRT052318	1	1
hsa-let-7d-5p	ENST00000209875	CBX5	8376	8392	1.0	-20.8	0	0.0002567492	0.382	0.0	0.0	-639340103047	14	16	9	3UTR	MIRT549022	1	1
hsa-let-7d-5p	ENST00000209875	CBX5	4082	4104	0.961538461538	-20.7	1	0.0727504	0.676	0.0	0.0	-417062352651	19	22	12	3UTR	MIRT549022	1	1
hsa-let-7a-5p	ENST00000439541	CBX5	4036	4057	0.961538461538	-20.5	1	0.07525977	0.662	0.0	0.0	-402637391766	18	21	11	3UTR	MIRT549020	1	1
hsa-let-7b-5p	ENST00000439541	CBX5	5376	5398	1.0	-22.1	1	0.01554118	0.574	0.0	0.0	-747493923029	19	22	9	3UTR	MIRT052318	1	1
hsa-let-7d-5p	ENST00000439541	CBX5	8330	8346	1.0	-20.8	0	0.0002567492	0.382	0.0	0.0	-639340103047	14	16	9	3UTR	MIRT549022	1	1
hsa-let-7d-5p	ENST00000439541	CBX5	4036	4058	0.961538461538	-20.7	1	0.0727504	0.676	0.0	0.0	-417062352651	19	22	12	3UTR	MIRT549022	1	1
hsa-let-7a-5p	ENST00000550411	CBX5	4234	4255	0.961538461538	-20.5	1	0.07525977	0.662	0.0	0.0	-402637391766	18	21	11	3UTR	MIRT549020	1	1
hsa-let-7b-5p	ENST00000550411	CBX5	5574	5596	1.0	-22.1	1	0.01554118	0.574	0.0	0.0	-747493923029	19	22	9	3UTR	MIRT052318	1	1
hsa-let-7d-5p	ENST00000550411	CBX5	8528	8544	1.0	-20.8	0	0.0002567492	0.382	0.0	0.0	-639340103047	14	16	9	3UTR	MIRT549022	1	1
hsa-let-7d-5p	ENST00000550411	CBX5	4234	4256	0.961538461538	-20.7	1	0.0727504	0.676	0.0	0.0	-417062352651	19	22	12	3UTR	MIRT549022	1	1
hsa-miR-150-5p	ENST00000361642	ZEB1	3843	3861	0.974358974359	-20.3	1	0.0005218377	0.765	0.0	0.0	-906124504819	17	18	17	3UTR	MIRT006984	1	1
hsa-miR-150-5p	ENST00000320985	ZEB1	3840	3858	0.974358974359	-20.3	1	0.0005218377	0.765	0.0	0.0	-906124504819	17	18	17	3UTR	MIRT006984	1	1
hsa-miR-150-5p	ENST00000560721	ZEB1	3780	3798	0.974358974359	-20.3	1	0.0005218377	0.765	0.0	0.0	-906124504819	17	18	17	3UTR	MIRT006984	1	1
hsa-miR-150-5p	ENST00000542815	ZEB1	3639	3657	0.974358974359	-20.3	1	0.0005218377	0.765	0.0	0.0	-906124504819	17	18	17	3UTR	MIRT006984	1	1
hsa-miR-150-5p	ENST00000446923	ZEB1	4120	4138	0.974358974359	-20.3	1	0.0005218377	0.765	0.0	0.0	-906124504819	17	18	17	3UTR	MIRT006984	1	1
hsa-miR-130b-3p	ENST00000375245	ARHGAP12	2795	2817	0.961538461538	-18.8	1	0.002816517	0.603	0.0	0.0	-613884510827	19	22	10	3UTR	MIRT020135	1	1
hsa-miR-130b-3p	ENST00000375250	ARHGAP12	2846	2868	0.961538461538	-18.8	1	0.002816517	0.603	0.0	0.0	-613884510827	19	22	10	3UTR	MIRT020135	1	1
hsa-miR-130b-3p	ENST00000396144	ARHGAP12	2921	2943	0.961538461538	-18.8	1	0.002816517	0.603	0.0	0.0	-613884510827	19	22	10	3UTR	MIRT020135	1	1
hsa-miR-130b-3p	ENST00000344936	ARHGAP12	2936	2958	0.961538461538	-18.8	1	0.002816517	0.603	0.0	0.0	-613884510827	19	22	10	3UTR	MIRT020135	1	1
hsa-miR-130b-3p	ENST00000311380	ARHGAP12	2547	2569	0.961538461538	-18.8	1	0.002816517	0.603	0.0	0.0	-613884510827	19	22	10	3UTR	MIRT020135	1	1
hsa-miR-150-5p	ENST00000439032	EGR2	2023	2049	1.0	-21.7	1	0.007929164	0.559	0.0	0.0	-676234892161	15	19	10	3UTR	MIRT003222	1	1
hsa-miR-150-5p	ENST00000411732	EGR2	2065	2091	1.0	-21.7	1	0.007929164	0.559	0.0	0.0	-676234892161	15	19	10	3UTR	MIRT003222	1	1
hsa-miR-150-5p	ENST00000242480	EGR2	2173	2191	1.0	-21.5	1	0.007929164	0.559	0.0	0.0	-676234892161	15	18	10	3UTR	MIRT003222	1	1
hsa-miR-27a-3p	ENST00000450114	WEE1	2714	2736	1.0	-19.4	1	0.01645518	0.603	0.0	0.0	-124794327754	16	22	10	3UTR	MIRT006100	1	1
hsa-miR-27b-3p	ENST00000450114	WEE1	2397	2419	0.961538461538	-19.7	1	0.01332798	0.529	0.0	0.0	-943034828598	18	22	8	3UTR	MIRT006101	1	1
hsa-miR-27a-3p	ENST00000299613	WEE1	2574	2596	1.0	-19.4	1	0.01645518	0.603	0.0	0.0	-124794327754	16	22	10	3UTR	MIRT006100	1	1
hsa-miR-27b-3p	ENST00000299613	WEE1	2257	2279	0.961538461538	-19.7	1	0.01332798	0.529	0.0	0.0	-943034828598	18	22	8	3UTR	MIRT006101	1	1
hsa-miR-221-3p	ENST00000239231	PANK3	2982	3001	1.0	-20.7	0	0.003724488	0.618	0.0	0.0	-954656246864	16	19	9	3UTR	MIRT024196	1	1
hsa-miR-222-3p	ENST00000239231	PANK3	3271	3313	1.0	-23.7	1	0.001511128	0.574	0.0	0.0	-499396410445	18	29	9	3UTR	MIRT046819	1	1
hsa-miR-361-5p	ENST00000523189	RANBP17	4339	4353	1.0	-18.3	0	0.0003136438	0.574	0.0	0.0	-986134350328	13	14	13	3UTR	MIRT044077	1	1
hsa-miR-361-5p	ENST00000523189	RANBP17	4492	4513	1.0	-17.5	1	0.001414991	0.676	0.0	0.0	-134976292297	17	21	9	3UTR	MIRT044077	1	1
hsa-miR-27a-3p	ENST00000369800	NEURL1B	4182	4202	1.0	-19.9	0	0.01832923	0.515	0.0	0.0	-939596028412	14	20	9	3UTR	MIRT501811	1	1
hsa-miR-342-3p	ENST00000369800	NEURL1B	3680	3726	1.0	-20.5	1	11.1574	0.353	0.0	0.0	-48497144956	20	46	7	3UTR	MIRT623125	1	1
hsa-miR-27a-3p	ENST00000520919	NEURL1B	3462	3482	1.0	-19.9	0	0.01832923	0.515	0.0	0.0	-939596028412	14	20	9	3UTR	MIRT501811	1	1
hsa-miR-342-3p	ENST00000520919	NEURL1B	2960	3006	1.0	-20.5	1	11.1574	0.353	0.0	0.0	-48497144956	20	46	7	3UTR	MIRT623125	1	1
hsa-miR-27a-3p	ENST00000522853	NEURL1B	3636	3656	1.0	-19.9	0	0.01832923	0.515	0.0	0.0	-939596028412	14	20	9	3UTR	MIRT501811	1	1
hsa-miR-342-3p	ENST00000522853	NEURL1B	3134	3180	1.0	-20.5	1	11.1574	0.353	0.0	0.0	-48497144956	20	46	7	3UTR	MIRT623125	1	1
hsa-miR-125a-5p	ENST00000380956	IRF4	3939	3972	1.0	-19.7	1	0.0007609198	0.544	0.0	0.0	-654929019714	19	33	11	3UTR	MIRT169069	1	1
hsa-miR-130b-3p	ENST00000273047	RAB5A	1497	1516	1.0	-18.0	0	0.001664881	0.544	0.0	0.0	-158674324565	15	19	7	3UTR	MIRT020340	1	1
hsa-miR-130b-3p	ENST00000422242	RAB5A	1455	1474	1.0	-18.0	0	0.001664881	0.544	0.0	0.0	-158674324565	15	19	7	3UTR	MIRT020340	1	1
hsa-miR-27a-3p	ENST00000312521	NR1D2	3772	3793	1.0	-19.8	1	0.0001514306	0.691	0.0	0.0	-661809931277	18	21	9	3UTR	MIRT120694	1	1
hsa-miR-27a-3p	ENST00000383773	NR1D2	3296	3317	1.0	-19.8	1	0.0001514306	0.691	0.0	0.0	-661809931277	18	21	9	3UTR	MIRT120694	1	1
hsa-let-7b-5p	ENST00000383763	TRIM71	6650	6687	1.0	-24.3	1	0.001660811	0.529	0.0	0.0	-623647057278	20	37	8	3UTR	MIRT243471	1	1
hsa-miR-98-5p	ENST00000383763	TRIM71	2821	2850	1.0	-18.1	1	0.03890918	0.706	0.0	0.0	-39375744462	19	29	8	3UTR	MIRT243475	1	1
hsa-let-7d-5p	ENST00000406438	SMCR8	4319	4344	1.0	-23.3	1	0.09127983	0.456	0.0	0.0	-518008091453	18	25	9	3UTR	MIRT076222	1	1
hsa-miR-130b-3p	ENST00000430132	RAB34	824	872	1.0	-18.9	1	0.0002428635	0.5	0.0	0.0	-88998885114	15	20	11	3UTR	MIRT020139	1	1
hsa-miR-130b-3p	ENST00000415040	RAB34	1063	1111	1.0	-18.9	1	0.0002428635	0.5	0.0	0.0	-88998885114	15	20	11	3UTR	MIRT020139	1	1
hsa-miR-130b-3p	ENST00000301043	RAB34	1129	1177	1.0	-18.9	1	0.0002428635	0.5	0.0	0.0	-88998885114	15	20	11	3UTR	MIRT020139	1	1
hsa-miR-130b-3p	ENST00000450529	RAB34	1423	1471	1.0	-18.9	1	0.0002428635	0.5	0.0	0.0	-88998885114	15	20	11	3UTR	MIRT020139	1	1
hsa-miR-130b-3p	ENST00000395245	RAB34	1447	1495	1.0	-18.9	1	0.0002428635	0.5	0.0	0.0	-88998885114	15	20	11	3UTR	MIRT020139	1	1
hsa-miR-130b-3p	ENST00000332830	PHF12	4063	4086	1.0	-19.7	1	0.0002517021	0.544	0.0	0.0	-112074090907	15	23	8	3UTR	MIRT506221	1	1
hsa-miR-27a-3p	ENST00000261716	TAOK1	7481	7517	1.0	-21.3	0	0.02972948	0.529	0.0	0.0	-856188619893	16	20	9	3UTR	MIRT196434	1	1
hsa-miR-27b-3p	ENST00000261716	TAOK1	7481	7517	1.0	-22.9	0	0.02972948	0.529	0.0	0.0	-856188619893	17	22	9	3UTR	MIRT196436	1	1
hsa-miR-27a-3p	ENST00000536202	TAOK1	7037	7073	1.0	-21.3	0	0.02972948	0.529	0.0	0.0	-856188619893	16	20	9	3UTR	MIRT196434	1	1
hsa-miR-27b-3p	ENST00000536202	TAOK1	7020	7073	1.0	-22.9	0	0.02972948	0.529	0.0	0.0	-856188619893	17	22	9	3UTR	MIRT196436	1	1
hsa-miR-27b-3p	ENST00000579081	NF1	5974	5993	1.0	-20.2	1	0.01886191	0.721	0.0	0.0	-608354497639	17	19	10	3UTR	MIRT727088	1	1
hsa-let-7d-5p	ENST00000621161	RAB11FIP4	4876	4908	1.0	-20.5	1	0.002705219	0.412	0.0	0.0	-465016475488	19	32	7	3UTR	MIRT501442	1	1
hsa-let-7a-5p	ENST00000394744	RAB11FIP4	4599	4616	1.0	-18.2	1	0.002990787	0.412	0.0	0.0	-75174268361	14	17	6	3UTR	MIRT501443	1	1
hsa-let-7d-5p	ENST00000394744	RAB11FIP4	4583	4615	1.0	-20.5	1	0.002705219	0.412	0.0	0.0	-465016475488	19	32	7	3UTR	MIRT501442	1	1
hsa-let-7b-5p	ENST00000288050	PDPR	3598	3624	1.0	-23.1	0	0.0008863451	0.397	0.0	0.0	-723797013342	18	26	7	3UTR	MIRT032497	1	1
hsa-let-7b-5p	ENST00000568530	PDPR	3549	3575	1.0	-23.1	0	0.0008863451	0.397	0.0	0.0	-723797013342	18	26	7	3UTR	MIRT032497	1	1
hsa-let-7b-5p	ENST00000398122	PDPR	3229	3255	1.0	-23.1	0	0.0008863451	0.397	0.0	0.0	-723797013342	18	26	7	3UTR	MIRT032497	1	1
hsa-miR-27a-3p	ENST00000568954	PHLPP2	5354	5371	1.0	-20.9	1	47.9141	0.559	0.0	0.0	-913262946582	15	17	11	3UTR	MIRT726949	1	1
hsa-miR-27b-3p	ENST00000568954	PHLPP2	7449	7475	1.0	-19.9	1	0.0002203247	0.588	0.0	0.0	-101091522312	18	26	10	3UTR	MIRT726950	1	1
hsa-miR-27a-3p	ENST00000393524	PHLPP2	5500	5517	1.0	-20.9	1	47.9141	0.559	0.0	0.0	-913262946582	15	17	11	3UTR	MIRT726949	1	1
hsa-miR-27b-3p	ENST00000393524	PHLPP2	7595	7621	1.0	-19.9	1	0.0002203247	0.588	0.0	0.0	-101091522312	18	26	10	3UTR	MIRT726950	1	1
hsa-miR-19a-3p	ENST00000313732	ZDHHC7	2938	2961	1.0	-19.5	1	0.01540821	0.515	0.0	0.0	-518008091453	18	23	9	3UTR	MIRT564784	1	1
hsa-miR-19a-3p	ENST00000564466	ZDHHC7	3049	3072	1.0	-19.5	1	0.01540821	0.515	0.0	0.0	-518008091453	18	23	9	3UTR	MIRT564784	1	1
hsa-miR-27a-3p	ENST00000405402	GSE1	5772	5793	1.0	-21.1	1	5.74064	0.441	0.0	0.0	-111852241194	15	21	9	3UTR	MIRT476037	1	1
hsa-miR-27a-3p	ENST00000405402	GSE1	7041	7064	1.0	-19.9	1	0.005304136	0.559	0.0	0.0	-623647057278	17	23	8	3UTR	MIRT476037	1	1
hsa-miR-27a-3p	ENST00000253458	GSE1	6045	6066	1.0	-21.1	1	5.74064	0.441	0.0	0.0	-111852241194	15	21	9	3UTR	MIRT476037	1	1
hsa-miR-27a-3p	ENST00000253458	GSE1	7314	7337	1.0	-19.9	1	0.005304136	0.559	0.0	0.0	-623647057278	17	23	8	3UTR	MIRT476037	1	1
hsa-miR-27a-3p	ENST00000393243	GSE1	5826	5847	1.0	-21.1	1	5.74064	0.441	0.0	0.0	-111852241194	15	21	9	3UTR	MIRT476037	1	1
hsa-miR-27a-3p	ENST00000393243	GSE1	7095	7118	1.0	-19.9	1	0.005304136	0.559	0.0	0.0	-623647057278	17	23	8	3UTR	MIRT476037	1	1
hsa-miR-23a-3p	ENST00000612899	TNFAIP3	4065	4083	1.0	-18.7	0	0.0007125224	0.5	0.0	0.0	-113719010267	12	18	9	3UTR	MIRT553490	1	1
hsa-miR-23a-3p	ENST00000237289	TNFAIP3	4017	4035	1.0	-18.7	0	0.0007125224	0.5	0.0	0.0	-113719010267	12	18	9	3UTR	MIRT553490	1	1
hsa-miR-23a-3p	ENST00000620204	TNFAIP3	3784	3802	1.0	-18.7	0	0.0007125224	0.5	0.0	0.0	-113719010267	12	18	9	3UTR	MIRT553490	1	1
hsa-miR-30b-5p	ENST00000369796	STRIP1	2855	2875	0.961538461538	-21.7	0	0.004961929	0.485	0.0	0.0	-724998975393	17	20	11	3UTR	MIRT128245	1	1
hsa-miR-30b-5p	ENST00000369795	STRIP1	3008	3028	0.961538461538	-21.7	0	0.004961929	0.485	0.0	0.0	-724998975393	17	20	11	3UTR	MIRT128245	1	1
hsa-let-7a-5p	ENST00000369535	NRAS	917	955	1.0	-17.9	1	0.002669123	0.544	0.0	0.0	-593929536754	13	16	11	3UTR	MIRT001854	1	1
hsa-let-7b-5p	ENST00000369535	NRAS	930	955	1.0	-21.1	1	0.002669123	0.544	0.0	0.0	-452877439761	18	25	11	3UTR	MIRT003836	1	1
hsa-miR-128-3p	ENST00000261837	GNB5	1696	1720	1.0	-19.0	0	0.0002519976	0.618	0.0	0.0	-88512855685	15	18	13	3UTR	MIRT021914	1	1
hsa-miR-128-3p	ENST00000358784	GNB5	1591	1615	1.0	-19.0	0	0.0002519976	0.618	0.0	0.0	-88512855685	15	18	13	3UTR	MIRT021914	1	1
hsa-let-7b-5p	ENST00000561971	ARPP19	4127	4158	1.0	-25.9	1	0.001667241	0.397	0.0	0.0	-48497144956	20	24	14	3UTR	MIRT051971	1	1
hsa-let-7b-5p	ENST00000566423	ARPP19	3945	3976	1.0	-25.9	1	0.001667241	0.397	0.0	0.0	-48497144956	20	24	14	3UTR	MIRT051971	1	1
hsa-let-7b-5p	ENST00000249822	ARPP19	4069	4100	1.0	-25.9	1	0.001667241	0.397	0.0	0.0	-48497144956	20	24	14	3UTR	MIRT051971	1	1
hsa-let-7b-5p	ENST00000564163	ARPP19	4126	4157	1.0	-25.9	1	0.001667241	0.397	0.0	0.0	-48497144956	20	24	14	3UTR	MIRT051971	1	1
hsa-let-7b-5p	ENST00000563277	ARPP19	3879	3910	1.0	-25.9	1	0.001667241	0.397	0.0	0.0	-48497144956	20	24	14	3UTR	MIRT051971	1	1
hsa-let-7b-5p	ENST00000567669	ARPP19	3890	3921	1.0	-25.9	1	0.001667241	0.397	0.0	0.0	-48497144956	20	24	14	3UTR	MIRT051971	1	1
hsa-let-7b-5p	ENST00000561650	ARPP19	4328	4359	1.0	-25.9	1	0.001667241	0.397	0.0	0.0	-48497144956	20	24	14	3UTR	MIRT051971	1	1
hsa-miR-26b-5p	ENST00000380324	USP3	2814	2835	1.0	-19.3	0	0.0002394929	0.618	0.0	0.0	-155569153429	15	21	11	3UTR	MIRT028943	1	1
hsa-miR-26b-5p	ENST00000380324	USP3	2989	3015	0.969230769231	-16.6	0	0.0001176225	0.471	0.0	0.0	-928323165034	17	21	11	3UTR	MIRT028943	1	1
hsa-miR-26b-5p	ENST00000540797	USP3	2682	2703	1.0	-19.3	0	0.0002394929	0.618	0.0	0.0	-155569153429	15	21	11	3UTR	MIRT028943	1	1
hsa-miR-26b-5p	ENST00000540797	USP3	2857	2883	0.969230769231	-16.6	0	0.0001176225	0.471	0.0	0.0	-928323165034	17	21	11	3UTR	MIRT028943	1	1
hsa-miR-26b-5p	ENST00000559257	USP3	2998	3019	1.0	-19.3	0	0.0002394929	0.618	0.0	0.0	-155569153429	15	21	11	3UTR	MIRT028943	1	1
hsa-miR-26b-5p	ENST00000559257	USP3	3173	3199	0.969230769231	-16.6	0	0.0001176225	0.471	0.0	0.0	-928323165034	17	21	11	3UTR	MIRT028943	1	1
hsa-miR-26b-5p	ENST00000268049	USP3	2955	2976	1.0	-19.3	0	0.0002394929	0.618	0.0	0.0	-155569153429	15	21	11	3UTR	MIRT028943	1	1
hsa-miR-26b-5p	ENST00000268049	USP3	3136	3156	0.969230769231	-16.3	0	0.0001176225	0.471	0.0	0.0	-928323165034	17	20	11	3UTR	MIRT028943	1	1
hsa-miR-30c-5p	ENST00000303052	CSNK1G1	3689	3717	1.0	-19.9	0	0.0002005185	0.544	0.0	0.0	-204802695269	13	16	10	3UTR	MIRT502701	1	1
hsa-miR-98-5p	ENST00000352385	IGDCC4	4778	4815	1.0	-19.9	1	0.004004086	0.471	0.0	0.0	-800485538994	14	19	9	3UTR	MIRT506935	1	1
hsa-miR-222-3p	ENST00000317509	TLE3	4905	4935	1.0	-24.9	1	0.0006225622	0.574	0.0	0.0	-379332483736	19	30	10	3UTR	MIRT046791	1	1
hsa-miR-222-3p	ENST00000557997	TLE3	4917	4947	1.0	-24.9	1	0.0006225622	0.574	0.0	0.0	-379332483736	19	30	10	3UTR	MIRT046791	1	1
hsa-miR-222-3p	ENST00000451782	TLE3	4932	4962	1.0	-24.9	1	0.0006225622	0.574	0.0	0.0	-379332483736	19	30	10	3UTR	MIRT046791	1	1
hsa-miR-222-3p	ENST00000558379	TLE3	4926	4956	1.0	-24.9	1	0.0006225622	0.574	0.0	0.0	-379332483736	19	30	10	3UTR	MIRT046791	1	1
hsa-miR-222-3p	ENST00000558939	TLE3	4941	4971	1.0	-24.9	1	0.0006225622	0.574	0.0	0.0	-379332483736	19	30	10	3UTR	MIRT046791	1	1
hsa-miR-222-3p	ENST00000440567	TLE3	3865	3895	1.0	-24.9	1	0.0006225622	0.574	0.0	0.0	-379332483736	19	30	10	3UTR	MIRT046791	1	1
hsa-miR-222-3p	ENST00000539550	TLE3	3672	3702	1.0	-24.9	1	0.0006225622	0.574	0.0	0.0	-379332483736	19	30	10	3UTR	MIRT046791	1	1
hsa-miR-222-3p	ENST00000559929	TLE3	4989	5019	1.0	-24.9	1	0.0006225622	0.574	0.0	0.0	-379332483736	19	30	10	3UTR	MIRT046791	1	1
hsa-miR-222-3p	ENST00000559048	TLE3	3780	3810	1.0	-24.9	1	0.0006225622	0.574	0.0	0.0	-379332483736	19	30	10	3UTR	MIRT046791	1	1
hsa-miR-125a-5p	ENST00000622429	ARID3B	3775	3803	1.0	-23.6	0	0.002755938	0.471	0.0	0.0	-651454019368	20	28	7	3UTR	MIRT005419	1	1
hsa-miR-125a-5p	ENST00000346246	ARID3B	3772	3800	1.0	-23.6	0	0.002755938	0.471	0.0	0.0	-651454019368	20	28	7	3UTR	MIRT005419	1	1
hsa-miR-28-5p	ENST00000262384	N4BP1	6978	7010	1.0	-31.5	1	0.06665885	0.441	0.0	0.0	-379332483736	19	23	16	3UTR	MIRT006411	1	1
hsa-miR-151a-5p	ENST00000262384	N4BP1	6985	7012	1.0	-38.5	1	0.04711996	0.456	0.0	0.0	-379332483736	19	21	19	3UTR	MIRT006413	1	1
hsa-let-7b-5p	ENST00000311765	PDP2	2707	2728	0.974358974359	-28.6	1	0.4466823	0.544	0.0	0.0	-48497144956	18	21	8	3UTR	MIRT052354	1	1
hsa-miR-27b-3p	ENST00000488574	PEG10	1666	1689	1.0	-18.9	1	0.002655355	0.5	0.0	0.0	-522670505887	18	23	11	3UTR	MIRT104479	1	1
hsa-miR-27b-3p	ENST00000615790	PEG10	1655	1678	1.0	-18.9	1	0.002655355	0.5	0.0	0.0	-522670505887	18	23	11	3UTR	MIRT104479	1	1
hsa-miR-27b-3p	ENST00000482108	PEG10	1655	1678	1.0	-18.9	1	0.002655355	0.5	0.0	0.0	-522670505887	18	23	11	3UTR	MIRT104479	1	1
hsa-miR-30c-5p	ENST00000223095	SERPINE1	1998	2035	1.0	-21.7	1	0.00525559	0.618	0.0	0.0	-48497144956	19	26	12	3UTR	MIRT005971	1	1
hsa-miR-30b-5p	ENST00000223095	SERPINE1	2003	2035	1.0	-20.7	1	0.00525559	0.618	0.0	0.0	-48497144956	16	23	9	3UTR	MIRT054139	1	1
hsa-let-7a-5p	ENST00000337619	AP1S1	681	706	1.0	-18.8	1	0.04911544	0.338	0.0	0.0	-705204361694	12	14	12	3UTR	MIRT481844	1	1
hsa-miR-29a-3p	ENST00000222574	HBP1	2000	2022	1.0	-20.4	1	0.00397181	0.647	0.0	0.0	-886169530746	18	22	9	3UTR	MIRT035539	1	1
hsa-miR-29a-3p	ENST00000485846	HBP1	2486	2508	1.0	-20.4	1	0.00397181	0.647	0.0	0.0	-886169530746	18	22	9	3UTR	MIRT035539	1	1
hsa-miR-130b-3p	ENST00000485846	HBP1	3241	3260	1.0	-17.5	1	0.3855488	0.721	0.0	0.0	-912785954836	14	19	9	3UTR	MIRT102227	1	1
hsa-miR-29a-3p	ENST00000350030	NASP	2864	2882	1.0	-19.3	1	20.8999	0.515	0.0	0.0	-522701318475	14	16	14	3UTR	MIRT006250	1	1
hsa-miR-29a-3p	ENST00000351223	NASP	1847	1865	1.0	-19.3	1	20.8999	0.515	0.0	0.0	-522701318475	14	16	14	3UTR	MIRT006250	1	1
hsa-miR-29a-3p	ENST00000537798	NASP	2672	2690	1.0	-19.3	1	20.8999	0.515	0.0	0.0	-522701318475	14	16	14	3UTR	MIRT006250	1	1
hsa-miR-130b-3p	ENST00000313334	BTF3L4	3196	3213	1.0	-16.8	1	0.09002971	0.603	0.0	0.0	-855010550196	16	17	16	3UTR	MIRT139878	1	1
hsa-miR-130b-3p	ENST00000489308	BTF3L4	2994	3011	1.0	-16.8	1	0.09002971	0.603	0.0	0.0	-855010550196	16	17	16	3UTR	MIRT139878	1	1
hsa-miR-130b-3p	ENST00000472944	BTF3L4	3129	3146	1.0	-16.8	1	0.09002971	0.603	0.0	0.0	-855010550196	16	17	16	3UTR	MIRT139878	1	1
hsa-let-7d-5p	ENST00000294383	USP24	10627	10669	0.961538461538	-19.5	1	0.008821454	0.676	0.0	0.0	-39375744462	16	31	12	3UTR	MIRT032176	1	1
hsa-let-7b-5p	ENST00000371244	PRKAA2	2696	2716	0.961538461538	-18.1	0	0.3814451	0.574	0.0	0.0	-965211981006	16	20	7	3UTR	MIRT052107	1	1
hsa-let-7a-5p	ENST00000246657	CCR7	1374	1392	1.0	-17.7	1	0.05216457	0.529	0.0	0.0	-541312999483	14	18	9	3UTR	MIRT006813	1	1
hsa-let-7a-5p	ENST00000579344	CCR7	1624	1642	1.0	-17.7	1	0.05216457	0.529	0.0	0.0	-541312999483	14	18	9	3UTR	MIRT006813	1	1
hsa-miR-21-5p	ENST00000585517	STAT3	3911	3934	1.0	-19.4	1	0.0001346589	0.456	0.0	0.0	-538561431513	18	21	13	3UTR	MIRT031079	1	1
hsa-miR-21-5p	ENST00000404395	STAT3	3945	3968	1.0	-19.4	1	0.0001346589	0.456	0.0	0.0	-538561431513	18	21	13	3UTR	MIRT031079	1	1
hsa-miR-21-5p	ENST00000264657	STAT3	3970	3993	1.0	-19.4	1	0.0001346589	0.456	0.0	0.0	-538561431513	18	21	13	3UTR	MIRT031079	1	1
hsa-let-7d-5p	ENST00000290341	IGF2BP1	8434	8454	1.0	-20.7	1	0.0001709434	0.647	0.0	0.0	-592549935993	17	20	12	3UTR	MIRT032186	1	1
hsa-let-7d-5p	ENST00000431824	IGF2BP1	8017	8037	1.0	-20.7	1	0.0001709434	0.647	0.0	0.0	-592549935993	17	20	12	3UTR	MIRT032186	1	1
hsa-miR-155-5p	ENST00000356825	SMAD2	5173	5189	1.0	-19.3	0	7.73314	0.603	0.0	0.0	-157181402536	14	16	8	3UTR	MIRT005872	1	1
hsa-miR-155-5p	ENST00000402690	SMAD2	5263	5279	1.0	-19.3	0	7.73314	0.603	0.0	0.0	-157181402536	14	16	8	3UTR	MIRT005872	1	1
hsa-miR-155-5p	ENST00000262160	SMAD2	5155	5171	1.0	-19.3	0	7.73314	0.603	0.0	0.0	-157181402536	14	16	8	3UTR	MIRT005872	1	1
hsa-let-7b-5p	ENST00000256429	MBD2	3635	3653	1.0	-22.0	1	0.3024215	0.426	0.0	0.0	-503583130569	17	18	17	3UTR	MIRT501940	1	1
hsa-let-7b-5p	ENST00000256429	MBD2	3465	3485	1.0	-21.7	0	0.2333435	0.5	0.0	0.0	-797341969367	16	20	12	3UTR	MIRT501940	1	1
hsa-miR-130b-3p	ENST00000398339	TCF4	7711	7746	1.0	-24.7	1	0.000136292	0.691	0.0	0.0	-676234892161	18	22	10	3UTR	MIRT020336	1	1
hsa-miR-130b-3p	ENST00000537578	TCF4	7755	7790	1.0	-24.7	1	0.000136292	0.691	0.0	0.0	-676234892161	18	22	10	3UTR	MIRT020336	1	1
hsa-miR-130b-3p	ENST00000564403	TCF4	7865	7900	1.0	-24.7	1	0.000136292	0.691	0.0	0.0	-676234892161	18	22	10	3UTR	MIRT020336	1	1
hsa-miR-130b-3p	ENST00000566286	TCF4	7382	7417	1.0	-24.7	1	0.000136292	0.691	0.0	0.0	-676234892161	18	22	10	3UTR	MIRT020336	1	1
hsa-miR-130b-3p	ENST00000356073	TCF4	7909	7944	1.0	-24.7	1	0.000136292	0.691	0.0	0.0	-676234892161	18	22	10	3UTR	MIRT020336	1	1
hsa-miR-130b-3p	ENST00000354452	TCF4	7921	7956	1.0	-24.7	1	0.000136292	0.691	0.0	0.0	-676234892161	18	22	10	3UTR	MIRT020336	1	1
hsa-miR-130b-3p	ENST00000540999	TCF4	7534	7569	1.0	-24.7	1	0.000136292	0.691	0.0	0.0	-676234892161	18	22	10	3UTR	MIRT020336	1	1
hsa-miR-130b-3p	ENST00000543082	TCF4	7343	7378	1.0	-24.7	1	0.000136292	0.691	0.0	0.0	-676234892161	18	22	10	3UTR	MIRT020336	1	1
hsa-miR-130b-3p	ENST00000561992	TCF4	7306	7341	1.0	-24.7	1	0.000136292	0.691	0.0	0.0	-676234892161	18	22	10	3UTR	MIRT020336	1	1
hsa-miR-130b-3p	ENST00000564228	TCF4	7365	7400	1.0	-24.7	1	0.000136292	0.691	0.0	0.0	-676234892161	18	22	10	3UTR	MIRT020336	1	1
hsa-miR-130b-3p	ENST00000544241	TCF4	7377	7412	1.0	-24.7	1	0.000136292	0.691	0.0	0.0	-676234892161	18	22	10	3UTR	MIRT020336	1	1
hsa-miR-130b-3p	ENST00000570287	TCF4	6938	6973	1.0	-24.7	1	0.000136292	0.691	0.0	0.0	-676234892161	18	22	10	3UTR	MIRT020336	1	1
hsa-miR-130b-3p	ENST00000457482	TCF4	6950	6985	1.0	-24.7	1	0.000136292	0.691	0.0	0.0	-676234892161	18	22	10	3UTR	MIRT020336	1	1
hsa-miR-130b-3p	ENST00000561831	TCF4	6954	6989	1.0	-24.7	1	0.000136292	0.691	0.0	0.0	-676234892161	18	22	10	3UTR	MIRT020336	1	1
hsa-miR-128-3p	ENST00000238497	VPS4B	2552	2569	1.0	-16.7	1	0.0371995	0.721	0.0	0.0	-101979517027	14	17	9	3UTR	MIRT022010	1	1
hsa-let-7a-5p	ENST00000586283	CDC34	951	995	1.0	-21.2	1	0.02026914	0.368	0.0	0.0	-800485538994	14	18	9	3UTR	MIRT006056	1	1
hsa-miR-98-5p	ENST00000586283	CDC34	961	995	1.0	-20.3	1	0.02026914	0.368	0.0	0.0	-800485538994	14	18	9	3UTR	MIRT027687	1	1
hsa-let-7a-5p	ENST00000215574	CDC34	942	986	1.0	-21.2	1	0.02026914	0.368	0.0	0.0	-800485538994	14	18	9	3UTR	MIRT006056	1	1
hsa-miR-98-5p	ENST00000215574	CDC34	952	986	1.0	-20.3	1	0.02026914	0.368	0.0	0.0	-800485538994	14	18	9	3UTR	MIRT027687	1	1
hsa-miR-130b-3p	ENST00000215832	MAPK1	4835	4853	1.0	-20.1	1	0.007019276	0.574	0.0	0.0	-124080483578	17	18	17	3UTR	MIRT501989	1	1
hsa-miR-130b-3p	ENST00000215832	MAPK1	4076	4094	1.0	-18.1	0	0.05828701	0.632	0.0	0.0	-987071184167	15	18	11	3UTR	MIRT501989	1	1
hsa-miR-146b-5p	ENST00000544604	ZNRF3	3078	3106	1.0	-22.6	1	0.0008856607	0.603	0.0	0.0	-48497144956	18	22	9	3UTR	MIRT438327	1	1
hsa-miR-146b-5p	ENST00000402174	ZNRF3	2871	2899	1.0	-22.6	1	0.0008856607	0.603	0.0	0.0	-48497144956	18	22	9	3UTR	MIRT438327	1	1
hsa-miR-181b-5p	ENST00000495893	PHC3	6741	6771	1.0	-23.1	1	0.001010281	0.559	0.0	0.0	-495700071937	20	30	8	3UTR	MIRT535318	1	1
hsa-miR-181b-5p	ENST00000495893	PHC3	6565	6591	1.0	-19.1	0	0.02597095	0.603	0.0	0.0	-997294529449	18	26	9	3UTR	MIRT535318	1	1
hsa-miR-181b-5p	ENST00000494943	PHC3	6756	6786	1.0	-23.1	1	0.001010281	0.559	0.0	0.0	-495700071937	20	30	8	3UTR	MIRT535318	1	1
hsa-miR-181b-5p	ENST00000494943	PHC3	6580	6606	1.0	-19.1	0	0.02597095	0.603	0.0	0.0	-997294529449	18	26	9	3UTR	MIRT535318	1	1
hsa-miR-27a-3p	ENST00000295822	EIF5A2	3462	3481	1.0	-20.9	0	0.0007923358	0.544	0.0	0.0	-934574223368	17	19	11	3UTR	MIRT558181	1	1
hsa-miR-130b-3p	ENST00000311417	ZMAT3	1244	1267	1.0	-19.0	0	0.02869652	0.588	0.0	0.0	-825872733383	19	23	12	3UTR	MIRT500401	1	1
hsa-miR-130b-3p	ENST00000432729	ZMAT3	1362	1385	1.0	-19.0	0	0.02869652	0.588	0.0	0.0	-825872733383	19	23	12	3UTR	MIRT500401	1	1
hsa-let-7a-5p	ENST00000362003	PCGF3	2899	2935	1.0	-21.4	1	0.2666902	0.647	0.0	0.0	-479441436372	17	21	8	3UTR	MIRT094159	1	1
hsa-let-7a-5p	ENST00000362003	PCGF3	3348	3369	1.0	-20.0	1	1.9095	0.397	0.0	0.0	-558516405585	17	21	12	3UTR	MIRT094159	1	1
hsa-let-7b-5p	ENST00000362003	PCGF3	3348	3369	1.0	-22.5	1	1.9095	0.397	0.0	0.0	-558516405585	18	21	12	3UTR	MIRT052339	1	1
hsa-miR-98-5p	ENST00000362003	PCGF3	5642	5656	1.0	-17.6	0	0.1012227	0.559	0.0	0.0	-651454019368	13	14	13	3UTR	MIRT094162	1	1
hsa-miR-125a-5p	ENST00000268896	PCTP	795	816	1.0	-21.6	0	0.0001932678	0.5	0.0	0.0	-185493422936	18	21	10	3UTR	MIRT078047	1	1
hsa-miR-125a-5p	ENST00000576183	PCTP	1519	1540	1.0	-21.6	0	0.0001932678	0.5	0.0	0.0	-185493422936	18	21	10	3UTR	MIRT078047	1	1
hsa-miR-125a-5p	ENST00000325214	PCTP	902	923	1.0	-21.6	0	0.0001932678	0.5	0.0	0.0	-185493422936	18	21	10	3UTR	MIRT078047	1	1
hsa-miR-29a-3p	ENST00000305921	PPM1D	2855	2881	1.0	-20.9	1	0.006472405	0.706	0.0	0.0	-705204361694	12	14	12	3UTR	MIRT004044	1	1
hsa-miR-19a-3p	ENST00000243457	KCNJ2	2359	2409	0.974358974359	-18.7	1	0.000169252	0.706	0.0	0.0	-623647057278	14	18	8	3UTR	MIRT260199	1	1
hsa-let-7a-5p	ENST00000581110	FAM104A	2018	2034	1.0	-20.2	1	0.001356188	0.485	0.0	0.0	-495700071937	14	16	11	3UTR	MIRT574790	1	1
hsa-let-7a-5p	ENST00000581110	FAM104A	1026	1048	1.0	-20.0	1	0.007368066	0.647	0.0	0.0	-465016475488	19	22	9	3UTR	MIRT574790	1	1
hsa-let-7b-5p	ENST00000581110	FAM104A	1999	2034	1.0	-23.4	1	0.001356188	0.485	0.0	0.0	-495700071937	17	20	14	3UTR	MIRT574787	1	1
hsa-let-7d-5p	ENST00000581110	FAM104A	2019	2034	1.0	-18.2	1	0.001356188	0.485	0.0	0.0	-519004979968	13	15	10	3UTR	MIRT032171	1	1
hsa-let-7a-5p	ENST00000583024	FAM104A	2036	2052	1.0	-20.2	1	0.001356188	0.485	0.0	0.0	-495700071937	14	16	11	3UTR	MIRT574790	1	1
hsa-let-7a-5p	ENST00000583024	FAM104A	1044	1066	1.0	-20.0	1	0.007368066	0.647	0.0	0.0	-465016475488	19	22	9	3UTR	MIRT574790	1	1
hsa-let-7b-5p	ENST00000583024	FAM104A	2017	2052	1.0	-23.4	1	0.001356188	0.485	0.0	0.0	-495700071937	17	20	14	3UTR	MIRT574787	1	1
hsa-let-7d-5p	ENST00000583024	FAM104A	2037	2052	1.0	-18.2	1	0.001356188	0.485	0.0	0.0	-519004979968	13	15	10	3UTR	MIRT032171	1	1
hsa-let-7a-5p	ENST00000403627	FAM104A	2118	2134	1.0	-20.2	1	0.001356188	0.485	0.0	0.0	-495700071937	14	16	11	3UTR	MIRT574790	1	1
hsa-let-7a-5p	ENST00000403627	FAM104A	1126	1148	1.0	-20.0	1	0.007368066	0.647	0.0	0.0	-465016475488	19	22	9	3UTR	MIRT574790	1	1
hsa-let-7b-5p	ENST00000403627	FAM104A	2099	2134	1.0	-23.4	1	0.001356188	0.485	0.0	0.0	-495700071937	17	20	14	3UTR	MIRT574787	1	1
hsa-let-7d-5p	ENST00000403627	FAM104A	2119	2134	1.0	-18.2	1	0.001356188	0.485	0.0	0.0	-519004979968	13	15	10	3UTR	MIRT032171	1	1
hsa-let-7a-5p	ENST00000405159	FAM104A	2181	2197	1.0	-20.2	1	0.001356188	0.485	0.0	0.0	-495700071937	14	16	11	3UTR	MIRT574790	1	1
hsa-let-7a-5p	ENST00000405159	FAM104A	1189	1211	1.0	-20.0	1	0.007368066	0.647	0.0	0.0	-465016475488	19	22	9	3UTR	MIRT574790	1	1
hsa-let-7b-5p	ENST00000405159	FAM104A	2162	2197	1.0	-23.4	1	0.001356188	0.485	0.0	0.0	-495700071937	17	20	14	3UTR	MIRT574787	1	1
hsa-let-7d-5p	ENST00000405159	FAM104A	2182	2197	1.0	-18.2	1	0.001356188	0.485	0.0	0.0	-519004979968	13	15	10	3UTR	MIRT032171	1	1
hsa-let-7a-5p	ENST00000579872	FAM104A	1954	1970	1.0	-20.2	1	0.001356188	0.485	0.0	0.0	-495700071937	14	16	11	3UTR	MIRT574790	1	1
hsa-let-7a-5p	ENST00000579872	FAM104A	962	984	1.0	-20.0	1	0.007368066	0.647	0.0	0.0	-465016475488	19	22	9	3UTR	MIRT574790	1	1
hsa-let-7b-5p	ENST00000579872	FAM104A	1935	1970	1.0	-23.4	1	0.001356188	0.485	0.0	0.0	-495700071937	17	20	14	3UTR	MIRT574787	1	1
hsa-let-7d-5p	ENST00000579872	FAM104A	1955	1970	1.0	-18.2	1	0.001356188	0.485	0.0	0.0	-519004979968	13	15	10	3UTR	MIRT032171	1	1
hsa-miR-23a-3p	ENST00000368485	IL6R	3083	3133	1.0	-26.3	1	0.0003149593	0.603	0.0	0.0	-39375744462	20	25	9	3UTR	MIRT005528	1	1
hsa-miR-23a-3p	ENST00000344086	IL6R	2989	3039	1.0	-26.3	1	0.0003149593	0.603	0.0	0.0	-39375744462	20	25	9	3UTR	MIRT005528	1	1
hsa-miR-23a-3p	ENST00000262464	FBN2	10104	10128	0.961538461538	-25.1	0	0.001057866	0.529	0.0	0.0	-644975962163	18	24	7	3UTR	MIRT623971	1	1
hsa-let-7a-5p	ENST00000307968	FNIP1	4758	4777	1.0	-22.1	1	0.01389372	0.691	0.0	0.0	-608354497639	16	19	12	3UTR	MIRT052578	1	1
hsa-let-7a-5p	ENST00000510461	FNIP1	4842	4861	1.0	-22.1	1	0.01389372	0.691	0.0	0.0	-608354497639	16	19	12	3UTR	MIRT052578	1	1
hsa-miR-27b-3p	ENST00000265343	AFF4	4793	4813	1.0	-21.4	1	0.0223357	0.632	0.0	0.0	-608354497639	18	20	12	3UTR	MIRT728376	1	1
hsa-miR-27b-3p	ENST00000265343	AFF4	8774	8792	1.0	-18.7	0	0.02069777	0.441	0.0	0.0	-107451791597	16	18	12	3UTR	MIRT728376	1	1
hsa-miR-19a-3p	ENST00000338051	C5orf24	3918	3962	1.0	-19.2	0	0.00271651	0.706	0.0	0.0	-738221974227	19	38	10	3UTR	MIRT095135	1	1
hsa-miR-19a-3p	ENST00000394976	C5orf24	4105	4149	1.0	-19.2	0	0.00271651	0.706	0.0	0.0	-738221974227	19	38	10	3UTR	MIRT095135	1	1
hsa-miR-19a-3p	ENST00000504727	C5orf24	2076	2120	1.0	-19.2	0	0.00271651	0.706	0.0	0.0	-738221974227	19	38	10	3UTR	MIRT095135	1	1
hsa-miR-19a-3p	ENST00000435259	C5orf24	4754	4798	1.0	-19.2	0	0.00271651	0.706	0.0	0.0	-738221974227	19	38	10	3UTR	MIRT095135	1	1
hsa-miR-27a-3p	ENST00000265192	PAIP2	564	610	1.0	-20.1	1	0.002575882	0.618	0.0	0.0	-576291300428	18	32	9	3UTR	MIRT357683	1	1
hsa-miR-27a-3p	ENST00000394795	PAIP2	1972	2018	1.0	-20.1	1	0.002575882	0.618	0.0	0.0	-576291300428	18	32	9	3UTR	MIRT357683	1	1
hsa-miR-221-3p	ENST00000409700	PCDHAC1	2640	2663	1.0	-20.5	1	0.0003498404	0.574	0.0	0.0	-479441436372	20	23	13	3UTR	MIRT053714	1	1
hsa-let-7a-5p	ENST00000329271	GRPEL2	1892	1907	1.0	-17.5	1	0.002861176	0.412	0.0	0.0	-623647057278	14	15	14	3UTR	MIRT095763	1	1
hsa-miR-30b-5p	ENST00000309241	PPARGC1B	9173	9190	1.0	-19.3	0	0.04945403	0.5	0.0	0.0	-171102449395	15	17	11	3UTR	MIRT165598	1	1
hsa-miR-30b-5p	ENST00000360453	PPARGC1B	9056	9073	1.0	-19.3	0	0.04945403	0.5	0.0	0.0	-171102449395	15	17	11	3UTR	MIRT165598	1	1
hsa-miR-30b-5p	ENST00000403750	PPARGC1B	9087	9104	1.0	-19.3	0	0.04945403	0.5	0.0	0.0	-171102449395	15	17	11	3UTR	MIRT165598	1	1
hsa-miR-223-3p	ENST00000241001	PAX6	4680	4708	1.0	-19.0	1	0.001896919	0.618	0.0	0.0	-761918883913	20	28	8	3UTR	MIRT438685	1	1
hsa-miR-223-3p	ENST00000638903	PAX6	4722	4750	1.0	-19.0	1	0.001896919	0.618	0.0	0.0	-761918883913	20	28	8	3UTR	MIRT438685	1	1
hsa-miR-223-3p	ENST00000640975	PAX6	4763	4791	1.0	-19.0	1	0.001896919	0.618	0.0	0.0	-761918883913	20	28	8	3UTR	MIRT438685	1	1
hsa-miR-223-3p	ENST00000639409	PAX6	4660	4688	1.0	-19.0	1	0.001896919	0.618	0.0	0.0	-761918883913	20	28	8	3UTR	MIRT438685	1	1
hsa-miR-223-3p	ENST00000640610	PAX6	4668	4696	1.0	-19.0	1	0.001896919	0.618	0.0	0.0	-761918883913	20	28	8	3UTR	MIRT438685	1	1
hsa-miR-223-3p	ENST00000419022	PAX6	4710	4738	1.0	-19.0	1	0.001896919	0.618	0.0	0.0	-761918883913	20	28	8	3UTR	MIRT438685	1	1
hsa-miR-223-3p	ENST00000638914	PAX6	4766	4794	1.0	-19.0	1	0.001896919	0.618	0.0	0.0	-761918883913	20	28	8	3UTR	MIRT438685	1	1
hsa-miR-223-3p	ENST00000639916	PAX6	4654	4682	1.0	-19.0	1	0.001896919	0.618	0.0	0.0	-761918883913	20	28	8	3UTR	MIRT438685	1	1
hsa-miR-223-3p	ENST00000481563	PAX6	4529	4557	1.0	-19.0	1	0.001896919	0.618	0.0	0.0	-761918883913	20	28	8	3UTR	MIRT438685	1	1
hsa-miR-223-3p	ENST00000638629	PAX6	5977	6005	1.0	-19.0	1	0.001896919	0.618	0.0	0.0	-761918883913	20	28	8	3UTR	MIRT438685	1	1
hsa-miR-146a-5p	ENST00000526995	TRAF6	3094	3137	1.0	-23.7	1	0.001804737	0.676	0.0	0.0	-518008091453	18	21	9	3UTR	MIRT000711	1	1
hsa-miR-146a-5p	ENST00000526995	TRAF6	2377	2403	1.0	-20.1	1	0.08328865	0.603	0.0	0.0	-906124504819	18	26	8	3UTR	MIRT000711	1	1
hsa-miR-146b-5p	ENST00000526995	TRAF6	3119	3137	1.0	-20.9	1	0.001804737	0.676	0.0	0.0	-518008091453	16	18	9	3UTR	MIRT005394	1	1
hsa-miR-146a-5p	ENST00000348124	TRAF6	3187	3230	1.0	-23.7	1	0.001804737	0.676	0.0	0.0	-518008091453	18	21	9	3UTR	MIRT000711	1	1
hsa-miR-146a-5p	ENST00000348124	TRAF6	2470	2496	1.0	-20.1	1	0.08328865	0.603	0.0	0.0	-906124504819	18	26	8	3UTR	MIRT000711	1	1
hsa-miR-146b-5p	ENST00000348124	TRAF6	3212	3230	1.0	-20.9	1	0.001804737	0.676	0.0	0.0	-518008091453	16	18	9	3UTR	MIRT005394	1	1
hsa-let-7d-5p	ENST00000417225	CRY2	2015	2049	1.0	-19.0	1	62.8365	0.471	0.0	0.0	-503583130569	15	19	8	3UTR	MIRT180602	1	1
hsa-let-7d-5p	ENST00000417225	CRY2	2950	2965	1.0	-19.1	1	84.5267	0.412	0.0	0.0	-610695976654	14	15	14	3UTR	MIRT180602	1	1
hsa-let-7d-5p	ENST00000616623	CRY2	2167	2185	1.0	-18.8	1	62.8365	0.471	0.0	0.0	-503583130569	15	18	8	3UTR	MIRT180602	1	1
hsa-let-7d-5p	ENST00000616623	CRY2	3086	3101	1.0	-19.1	1	84.5267	0.412	0.0	0.0	-610695976654	14	15	14	3UTR	MIRT180602	1	1
hsa-miR-23a-3p	ENST00000531165	CELF1	4796	4842	1.0	-20.0	0	0.004035251	0.529	0.0	0.0	-11088633896	15	19	12	3UTR	MIRT669081	1	1
hsa-miR-23a-3p	ENST00000531165	CELF1	2258	2277	1.0	-18.8	0	0.0003553103	0.471	0.0	0.0	-705839619262	15	19	9	3UTR	MIRT669081	1	1
hsa-miR-23a-3p	ENST00000532048	CELF1	4211	4257	1.0	-20.0	0	0.004035251	0.529	0.0	0.0	-11088633896	15	19	12	3UTR	MIRT669081	1	1
hsa-miR-23a-3p	ENST00000395290	CELF1	4459	4505	1.0	-20.0	0	0.004035251	0.529	0.0	0.0	-11088633896	15	19	12	3UTR	MIRT669081	1	1
hsa-miR-23a-3p	ENST00000395290	CELF1	1921	1940	1.0	-18.8	0	0.0003553103	0.471	0.0	0.0	-705839619262	15	19	9	3UTR	MIRT669081	1	1
hsa-miR-98-5p	ENST00000533682	CLP1	1432	1445	1.0	-15.0	1	0.0001740625	0.471	0.0	0.0	-821571949896	11	13	10	3UTR	MIRT027594	1	1
hsa-miR-98-5p	ENST00000302731	CLP1	1240	1253	1.0	-15.0	1	0.0001740625	0.471	0.0	0.0	-821571949896	11	13	10	3UTR	MIRT027594	1	1
hsa-let-7d-5p	ENST00000493391	ZNF566	4726	4742	1.0	-18.2	0	0.00121442	0.426	0.0	0.0	-639340103047	14	16	9	3UTR	MIRT510392	1	1
hsa-let-7d-5p	ENST00000392170	ZNF566	4964	4980	1.0	-18.2	0	0.00121442	0.426	0.0	0.0	-639340103047	14	16	9	3UTR	MIRT510392	1	1
hsa-let-7d-5p	ENST00000424129	ZNF566	4620	4636	1.0	-18.2	0	0.00121442	0.426	0.0	0.0	-639340103047	14	16	9	3UTR	MIRT510392	1	1
hsa-let-7d-5p	ENST00000434377	ZNF566	4555	4571	1.0	-18.2	0	0.00121442	0.426	0.0	0.0	-639340103047	14	16	9	3UTR	MIRT510392	1	1
hsa-miR-181b-5p	ENST00000319974	C2orf69	3679	3698	1.0	-26.9	1	0.009051381	0.706	0.0	0.0	-508276357591	18	19	18	3UTR	MIRT047301	1	1
hsa-miR-181b-5p	ENST00000403263	INO80D	6790	6818	1.0	-22.9	1	0.004589543	0.676	0.0	0.0	-61995071877	20	28	7	3UTR	MIRT727449	1	1
hsa-miR-221-3p	ENST00000636835	KIF16B	4846	4866	1.0	-19.7	1	0.0321802	0.676	0.0	0.0	-121108731526	15	20	9	3UTR	MIRT046881	1	1
hsa-miR-125a-5p	ENST00000637759	LIN28B	3838	3879	0.961538461538	-27.8	0	0.01801139	0.441	0.0	0.0	-779489591025	19	26	6	3UTR	MIRT045709	1	1
hsa-miR-125a-5p	ENST00000345080	LIN28B	3882	3923	0.961538461538	-27.8	0	0.01801139	0.441	0.0	0.0	-779489591025	19	26	6	3UTR	MIRT045709	1	1
hsa-miR-130b-3p	ENST00000323817	CDK19	2680	2732	0.961538461538	-21.1	1	0.007465865	0.676	0.0	0.0	-72843777558	17	19	17	3UTR	MIRT020239	1	1
hsa-miR-130b-3p	ENST00000413605	CDK19	2732	2784	0.961538461538	-21.1	1	0.007465865	0.676	0.0	0.0	-72843777558	17	19	17	3UTR	MIRT020239	1	1
hsa-miR-130b-3p	ENST00000368911	CDK19	2864	2916	0.961538461538	-21.1	1	0.007465865	0.676	0.0	0.0	-72843777558	17	19	17	3UTR	MIRT020239	1	1
hsa-miR-130b-3p	ENST00000474889	PTPRG	5486	5507	1.0	-19.3	0	0.004154332	0.662	0.0	0.0	-88512855685	16	21	10	3UTR	MIRT020238	1	1
hsa-miR-130b-3p	ENST00000295874	PTPRG	5057	5078	1.0	-19.3	0	0.004154332	0.662	0.0	0.0	-88512855685	16	21	10	3UTR	MIRT020238	1	1
hsa-miR-27b-3p	ENST00000477973	RYBP	3468	3489	1.0	-19.9	1	0.000409095	0.515	0.0	0.0	-402637391766	17	21	11	3UTR	MIRT726673	1	1
hsa-miR-27b-3p	ENST00000477973	RYBP	3926	3944	1.0	-19.8	1	9.71042	0.618	0.0	0.0	-936567854612	16	18	9	3UTR	MIRT726673	1	1
hsa-miR-181b-5p	ENST00000264193	CPOX	1595	1645	1.0	-21.8	1	0.001412672	0.603	0.0	0.0	-569245027962	16	19	12	3UTR	MIRT727943	1	1
hsa-miR-128-3p	ENST00000493900	NAA50	4680	4700	1.0	-23.1	0	0.001551381	0.471	0.0	0.0	-775704666201	16	20	10	3UTR	MIRT472621	1	1
hsa-miR-128-3p	ENST00000240922	NAA50	4683	4703	1.0	-23.1	0	0.001551381	0.471	0.0	0.0	-775704666201	16	20	10	3UTR	MIRT472621	1	1
hsa-miR-181b-5p	ENST00000344337	KPNA1	2406	2444	1.0	-24.6	1	0.0002105781	0.544	0.0	0.0	-476182347791	19	27	9	3UTR	MIRT727331	1	1
hsa-miR-23a-3p	ENST00000506030	ERBIN	5669	5683	1.0	-16.4	0	63.6067	0.574	0.0	0.0	-920755830034	11	14	6	3UTR	MIRT537661	1	1
hsa-miR-23a-3p	ENST00000284037	ERBIN	5648	5662	1.0	-16.4	0	63.6067	0.574	0.0	0.0	-920755830034	11	14	6	3UTR	MIRT537661	1	1
hsa-miR-23a-3p	ENST00000380943	ERBIN	5525	5539	1.0	-16.4	0	63.6067	0.574	0.0	0.0	-920755830034	11	14	6	3UTR	MIRT537661	1	1
hsa-miR-23a-3p	ENST00000380938	ERBIN	5450	5464	1.0	-16.4	0	63.6067	0.574	0.0	0.0	-920755830034	11	14	6	3UTR	MIRT537661	1	1
hsa-miR-23a-3p	ENST00000380935	ERBIN	5318	5332	1.0	-16.4	0	63.6067	0.574	0.0	0.0	-920755830034	11	14	6	3UTR	MIRT537661	1	1
hsa-miR-23a-3p	ENST00000511297	ERBIN	5513	5527	1.0	-16.4	0	63.6067	0.574	0.0	0.0	-920755830034	11	14	6	3UTR	MIRT537661	1	1
hsa-miR-21-5p	ENST00000521657	PIK3R1	2843	2875	1.0	-18.0	1	0.000273462	0.515	0.0	0.0	-417062352651	15	26	9	3UTR	MIRT030860	1	1
hsa-miR-21-5p	ENST00000521381	PIK3R1	2820	2852	1.0	-18.0	1	0.000273462	0.515	0.0	0.0	-417062352651	15	26	9	3UTR	MIRT030860	1	1
hsa-miR-21-5p	ENST00000320694	PIK3R1	1652	1684	1.0	-18.0	1	0.000273462	0.515	0.0	0.0	-417062352651	15	26	9	3UTR	MIRT030860	1	1
hsa-miR-21-5p	ENST00000336483	PIK3R1	1520	1552	1.0	-18.0	1	0.000273462	0.515	0.0	0.0	-417062352651	15	26	9	3UTR	MIRT030860	1	1
hsa-miR-21-5p	ENST00000523872	PIK3R1	1383	1415	1.0	-18.0	1	0.000273462	0.515	0.0	0.0	-417062352651	15	26	9	3UTR	MIRT030860	1	1
hsa-miR-181b-5p	ENST00000337273	TNPO1	3083	3110	1.0	-19.9	1	0.0003053276	0.647	0.0	0.0	-402637391766	19	27	11	3UTR	MIRT097057	1	1
hsa-miR-181b-5p	ENST00000506351	TNPO1	3070	3097	1.0	-19.9	1	0.0003053276	0.647	0.0	0.0	-402637391766	19	27	11	3UTR	MIRT097057	1	1
hsa-miR-181b-5p	ENST00000523768	TNPO1	3042	3069	1.0	-19.9	1	0.0003053276	0.647	0.0	0.0	-402637391766	19	27	11	3UTR	MIRT097057	1	1
hsa-miR-222-3p	ENST00000510158	ZFYVE16	5791	5817	0.961538461538	-23.9	1	0.05255834	0.603	0.0	0.0	-48497144956	19	26	8	3UTR	MIRT046581	1	1
hsa-miR-222-3p	ENST00000505560	ZFYVE16	5717	5743	0.961538461538	-23.9	1	0.05255834	0.603	0.0	0.0	-48497144956	19	26	8	3UTR	MIRT046581	1	1
hsa-miR-222-3p	ENST00000338008	ZFYVE16	5663	5689	0.961538461538	-23.9	1	0.05255834	0.603	0.0	0.0	-48497144956	19	26	8	3UTR	MIRT046581	1	1
hsa-let-7b-5p	ENST00000502346	TMEM167A	836	859	1.0	-19.1	1	0.006188266	0.676	0.0	0.0	-658625358222	18	23	8	3UTR	MIRT032496	1	1
hsa-miR-29a-3p	ENST00000261369	SNX24	807	849	1.0	-15.5	1	0.01179506	0.559	0.0	0.0	-561866339543	12	15	7	3UTR	MIRT437718	1	1
hsa-miR-26a-5p	ENST00000504926	ZNF608	4371	4391	1.0	-21.6	1	0.0004369517	0.662	0.0	0.0	-6432556268	16	20	12	3UTR	MIRT545809	1	1
hsa-miR-26a-5p	ENST00000306315	ZNF608	5511	5531	1.0	-21.6	1	0.0004369517	0.662	0.0	0.0	-6432556268	16	20	12	3UTR	MIRT545809	1	1
hsa-let-7a-5p	ENST00000361729	E2F2	4163	4179	1.0	-22.9	1	0.0008594193	0.397	0.0	0.0	-48497144956	15	16	15	3UTR	MIRT005477	1	1
hsa-miR-128-3p	ENST00000246151	PITHD1	1568	1587	1.0	-17.1	1	0.1420701	0.662	0.0	0.0	-101091522312	14	19	10	3UTR	MIRT186280	1	1
hsa-miR-128-3p	ENST00000374524	PITHD1	1493	1512	1.0	-17.1	1	0.2166904	0.662	0.0	0.0	-101091522312	14	19	10	3UTR	MIRT186280	1	1
hsa-miR-125a-5p	ENST00000326279	LIN28A	1535	1563	1.0	-23.9	1	0.0002560278	0.426	0.0	0.0	-897335403049	19	28	9	3UTR	MIRT003738	1	1
hsa-miR-23a-3p	ENST00000361427	HMGN2	1538	1551	1.0	-17.3	0	0.005808319	0.603	0.0	0.0	-775704666201	12	13	12	3UTR	MIRT007264	1	1
hsa-miR-130b-3p	ENST00000373909	RPA2	1421	1438	1.0	-19.1	1	0.0482886	0.588	0.0	0.0	-78606057811	14	17	8	3UTR	MIRT020141	1	1
hsa-miR-130b-3p	ENST00000373912	RPA2	1614	1631	1.0	-19.1	1	0.0482886	0.588	0.0	0.0	-78606057811	14	17	8	3UTR	MIRT020141	1	1
hsa-miR-23a-3p	ENST00000253063	SESN2	2186	2200	1.0	-25.6	0	29.4313	0.353	0.0	0.0	-194238798687	13	14	13	3UTR	MIRT067319	1	1
hsa-miR-222-3p	ENST00000373839	PHACTR4	3246	3261	1.0	-23.0	1	23.8816	0.544	0.0	0.0	-402637391766	14	15	14	3UTR	MIRT437677	1	1
hsa-miR-222-3p	ENST00000373839	PHACTR4	3547	3570	1.0	-24.0	1	0.0004165154	0.574	0.0	0.0	-417062352651	19	23	13	3UTR	MIRT437677	1	1
hsa-miR-222-3p	ENST00000373839	PHACTR4	5016	5033	1.0	-22.2	0	2.56454	0.471	0.0	0.0	-996132312496	16	17	16	3UTR	MIRT437677	1	1
hsa-miR-222-3p	ENST00000373836	PHACTR4	3229	3244	1.0	-23.0	1	23.8816	0.544	0.0	0.0	-402637391766	14	15	14	3UTR	MIRT437677	1	1
hsa-miR-222-3p	ENST00000373836	PHACTR4	3530	3553	1.0	-24.0	1	0.0004165154	0.574	0.0	0.0	-417062352651	19	23	13	3UTR	MIRT437677	1	1
hsa-miR-222-3p	ENST00000373836	PHACTR4	4999	5016	1.0	-22.2	0	2.56454	0.471	0.0	0.0	-996132312496	16	17	16	3UTR	MIRT437677	1	1
hsa-miR-26a-5p	ENST00000373625	KPNA6	2109	2147	0.974358974359	-22.7	1	0.002591431	0.5	0.0	0.0	-625120937538	19	21	19	3UTR	MIRT136529	1	1
hsa-miR-26b-5p	ENST00000373625	KPNA6	2109	2147	1.0	-20.1	1	0.002591431	0.5	0.0	0.0	-625120937538	19	21	19	3UTR	MIRT136530	1	1
hsa-miR-221-3p	ENST00000266085	TIMP3	3803	3837	1.0	-23.3	1	94.7274	0.485	0.0	0.0	-379332483736	22	34	10	3UTR	MIRT003452	1	1
hsa-miR-222-3p	ENST00000406622	SUN2	3973	3998	1.0	-26.4	1	21.6423	0.625	0.0	0.0	-490607308676	19	25	10	3UTR	MIRT046749	1	1
hsa-miR-222-3p	ENST00000405018	SUN2	4036	4061	1.0	-26.4	1	21.6423	0.625	0.0	0.0	-490607308676	19	25	10	3UTR	MIRT046749	1	1
hsa-miR-222-3p	ENST00000405510	SUN2	3972	3997	1.0	-26.4	1	21.6423	0.625	0.0	0.0	-490607308676	19	25	10	3UTR	MIRT046749	1	1
hsa-miR-331-3p	ENST00000407461	POLR3H	1901	1924	1.0	-25.4	0	98.4212	0.368	0.0	0.0	-837017028839	16	23	6	3UTR	MIRT043433	1	1
hsa-miR-331-3p	ENST00000396504	POLR3H	1867	1890	1.0	-25.4	0	98.4212	0.368	0.0	0.0	-837017028839	16	23	6	3UTR	MIRT043433	1	1
hsa-let-7a-5p	ENST00000336156	KIAA0930	5057	5091	1.0	-20.6	1	0.001098181	0.544	0.0	0.0	-634375679655	18	34	10	3UTR	MIRT474769	1	1
hsa-let-7b-5p	ENST00000336156	KIAA0930	3602	3624	1.0	-21.3	0	3.97286	0.353	0.0	0.0	-779489591025	19	22	15	3UTR	MIRT474768	1	1
hsa-let-7a-5p	ENST00000251993	KIAA0930	5129	5163	1.0	-20.6	1	0.001098181	0.544	0.0	0.0	-634375679655	18	34	10	3UTR	MIRT474769	1	1
hsa-let-7b-5p	ENST00000251993	KIAA0930	3674	3696	1.0	-21.3	0	3.97286	0.353	0.0	0.0	-779489591025	19	22	15	3UTR	MIRT474768	1	1
hsa-let-7a-5p	ENST00000391627	KIAA0930	5092	5126	1.0	-20.6	1	0.001098181	0.544	0.0	0.0	-634375679655	18	34	10	3UTR	MIRT474769	1	1
hsa-let-7b-5p	ENST00000391627	KIAA0930	3637	3659	1.0	-21.3	0	3.97286	0.353	0.0	0.0	-779489591025	19	22	15	3UTR	MIRT474768	1	1
hsa-miR-19a-3p	ENST00000407236	PPARA	2653	2676	1.0	-18.7	0	0.005502764	0.456	0.0	0.0	-112533941458	16	23	9	3UTR	MIRT158798	1	1
hsa-miR-19a-3p	ENST00000262735	PPARA	2569	2592	1.0	-18.7	0	0.005502764	0.456	0.0	0.0	-112533941458	16	23	9	3UTR	MIRT158798	1	1
hsa-miR-19a-3p	ENST00000402126	PPARA	2532	2555	1.0	-18.7	0	0.005502764	0.456	0.0	0.0	-112533941458	16	23	9	3UTR	MIRT158798	1	1
hsa-let-7b-5p	ENST00000263563	PALD1	4407	4442	1.0	-26.9	1	0.1110477	0.529	0.0	0.0	-585080402197	20	25	8	3UTR	MIRT052051	1	1
hsa-miR-130b-3p	ENST00000372391	DLG5	6672	6691	1.0	-19.2	0	0.003947107	0.588	0.0	0.0	-877724749024	16	19	10	3UTR	MIRT478108	1	1
hsa-miR-27b-3p	ENST00000225174	PPIF	1263	1294	1.0	-17.8	1	0.003913345	0.485	0.0	0.0	-576291300428	13	15	13	3UTR	MIRT178137	1	1
hsa-miR-27b-3p	ENST00000448165	PPIF	1323	1354	1.0	-17.8	1	0.003913345	0.485	0.0	0.0	-576291300428	13	15	13	3UTR	MIRT178137	1	1
hsa-miR-181b-5p	ENST00000371953	PTEN	5023	5046	1.0	-23.6	0	0.0125738	0.676	0.0	0.0	-88512855685	19	23	13	3UTR	MIRT047231	1	1
hsa-miR-23a-3p	ENST00000355740	FAS	3430	3448	1.0	-17.3	1	0.006674806	0.529	0.0	0.0	-467302400645	16	18	14	3UTR	MIRT053381	1	1
hsa-miR-23a-3p	ENST00000355279	FAS	3405	3423	1.0	-17.3	1	0.006674806	0.529	0.0	0.0	-467302400645	16	18	14	3UTR	MIRT053381	1	1
hsa-miR-23a-3p	ENST00000357339	FAS	3367	3385	1.0	-17.3	1	0.006674806	0.529	0.0	0.0	-467302400645	16	18	14	3UTR	MIRT053381	1	1
hsa-miR-98-5p	ENST00000465148	CCNJ	3471	3491	1.0	-17.5	1	0.08486066	0.676	0.0	0.0	-134976292297	15	20	9	3UTR	MIRT007106	1	1
hsa-miR-98-5p	ENST00000265992	CCNJ	3438	3458	1.0	-17.5	1	0.08486066	0.676	0.0	0.0	-134976292297	15	20	9	3UTR	MIRT007106	1	1
hsa-miR-98-5p	ENST00000403870	CCNJ	3435	3455	1.0	-17.5	1	0.08486066	0.676	0.0	0.0	-134976292297	15	20	9	3UTR	MIRT007106	1	1
hsa-miR-27b-3p	ENST00000371103	LCOR	6899	6917	1.0	-21.2	0	0.006174587	0.618	0.0	0.0	-979667376341	15	18	10	3UTR	MIRT046212	1	1
hsa-miR-27b-3p	ENST00000540664	LCOR	4322	4340	1.0	-21.2	0	0.006174587	0.618	0.0	0.0	-979667376341	15	18	10	3UTR	MIRT046212	1	1
hsa-miR-27b-3p	ENST00000356016	LCOR	6919	6937	1.0	-21.2	0	0.006174587	0.618	0.0	0.0	-979667376341	15	18	10	3UTR	MIRT046212	1	1
hsa-miR-331-3p	ENST00000330720	KDELR1	1328	1347	1.0	-26.0	1	24.7291	0.574	0.0	0.0	-522670505887	16	19	13	3UTR	MIRT702514	1	1
hsa-let-7a-5p	ENST00000246229	PLAGL2	5186	5232	1.0	-21.5	1	0.001492747	0.515	0.0	0.0	-610695976654	14	17	8	3UTR	MIRT485298	1	1
hsa-let-7b-5p	ENST00000246229	PLAGL2	5210	5232	1.0	-26.7	1	0.001492747	0.515	0.0	0.0	-610695976654	19	22	8	3UTR	MIRT005038	1	1
hsa-let-7b-5p	ENST00000246229	PLAGL2	2561	2588	1.0	-23.5	1	0.00334917	0.456	0.0	0.0	-608354497639	20	27	8	3UTR	MIRT005038	1	1
hsa-let-7d-5p	ENST00000246229	PLAGL2	5186	5232	1.0	-22.7	1	0.001492747	0.515	0.0	0.0	-610695976654	18	23	7	3UTR	MIRT485297	1	1
hsa-miR-27a-3p	ENST00000246229	PLAGL2	3016	3035	1.0	-26.2	1	0.0004973188	0.5	0.0	0.0	-647918041234	17	19	10	3UTR	MIRT501602	1	1
hsa-miR-27b-3p	ENST00000246229	PLAGL2	3016	3035	0.974358974359	-23.3	1	0.0004973188	0.5	0.0	0.0	-647918041234	17	19	10	3UTR	MIRT501601	1	1
hsa-miR-125a-5p	ENST00000290551	BTG2	1601	1646	1.0	-21.7	0	0.404432	0.426	0.0	0.0	-106958940404	17	22	11	3UTR	MIRT061545	1	1
hsa-let-7a-5p	ENST00000367188	PPP1R15B	3967	3989	1.0	-20.7	1	0.0008117812	0.676	0.0	0.0	-72843777558	19	22	11	3UTR	MIRT470415	1	1
hsa-let-7d-5p	ENST00000367188	PPP1R15B	4213	4229	1.0	-20.8	0	0.001581476	0.338	0.0	0.0	-639340103047	14	16	9	3UTR	MIRT470424	1	1
hsa-miR-98-5p	ENST00000367188	PPP1R15B	3946	3989	1.0	-20.0	1	0.0008117812	0.676	0.0	0.0	-72843777558	18	23	11	3UTR	MIRT470423	1	1
hsa-let-7a-5p	ENST00000367182	MDM4	4908	4924	1.0	-22.9	1	0.002897061	0.412	0.0	0.0	-48497144956	15	16	15	3UTR	MIRT112239	1	1
hsa-let-7a-5p	ENST00000367182	MDM4	4349	4371	1.0	-22.1	1	0.00190359	0.397	0.0	0.0	-48497144956	14	16	14	3UTR	MIRT112239	1	1
hsa-let-7b-5p	ENST00000367182	MDM4	4901	4924	1.0	-25.7	1	0.002897061	0.412	0.0	0.0	-48497144956	20	23	14	3UTR	MIRT052186	1	1
hsa-let-7b-5p	ENST00000367182	MDM4	4349	4371	1.0	-25.3	1	0.00190359	0.397	0.0	0.0	-48497144956	19	22	14	3UTR	MIRT052186	1	1
hsa-let-7d-5p	ENST00000367182	MDM4	4908	4924	1.0	-25.1	1	0.002897061	0.412	0.0	0.0	-48497144956	15	16	15	3UTR	MIRT112241	1	1
hsa-let-7d-5p	ENST00000367182	MDM4	4356	4371	1.0	-24.6	1	0.00190359	0.397	0.0	0.0	-48497144956	14	15	14	3UTR	MIRT112241	1	1
hsa-let-7a-5p	ENST00000454264	MDM4	4758	4774	1.0	-22.9	1	0.002897061	0.412	0.0	0.0	-48497144956	15	16	15	3UTR	MIRT112239	1	1
hsa-let-7a-5p	ENST00000454264	MDM4	4199	4221	1.0	-22.1	1	0.00190359	0.397	0.0	0.0	-48497144956	14	16	14	3UTR	MIRT112239	1	1
hsa-let-7b-5p	ENST00000454264	MDM4	4751	4774	1.0	-25.7	1	0.002897061	0.412	0.0	0.0	-48497144956	20	23	14	3UTR	MIRT052186	1	1
hsa-let-7b-5p	ENST00000454264	MDM4	4199	4221	1.0	-25.3	1	0.00190359	0.397	0.0	0.0	-48497144956	19	22	14	3UTR	MIRT052186	1	1
hsa-let-7d-5p	ENST00000454264	MDM4	4758	4774	1.0	-25.1	1	0.002897061	0.412	0.0	0.0	-48497144956	15	16	15	3UTR	MIRT112241	1	1
hsa-let-7d-5p	ENST00000454264	MDM4	4206	4221	1.0	-24.6	1	0.00190359	0.397	0.0	0.0	-48497144956	14	15	14	3UTR	MIRT112241	1	1
hsa-let-7a-5p	ENST00000391947	MDM4	4840	4856	1.0	-22.9	1	0.002897061	0.412	0.0	0.0	-48497144956	15	16	15	3UTR	MIRT112239	1	1
hsa-let-7a-5p	ENST00000391947	MDM4	4281	4303	1.0	-22.1	1	0.00190359	0.397	0.0	0.0	-48497144956	14	16	14	3UTR	MIRT112239	1	1
hsa-let-7b-5p	ENST00000391947	MDM4	4833	4856	1.0	-25.7	1	0.002897061	0.412	0.0	0.0	-48497144956	20	23	14	3UTR	MIRT052186	1	1
hsa-let-7b-5p	ENST00000391947	MDM4	4281	4303	1.0	-25.3	1	0.00190359	0.397	0.0	0.0	-48497144956	19	22	14	3UTR	MIRT052186	1	1
hsa-let-7d-5p	ENST00000391947	MDM4	4840	4856	1.0	-25.1	1	0.002897061	0.412	0.0	0.0	-48497144956	15	16	15	3UTR	MIRT112241	1	1
hsa-let-7d-5p	ENST00000391947	MDM4	4288	4303	1.0	-24.6	1	0.00190359	0.397	0.0	0.0	-48497144956	14	15	14	3UTR	MIRT112241	1	1
hsa-let-7a-5p	ENST00000616250	MDM4	4429	4445	1.0	-22.9	1	0.002897061	0.412	0.0	0.0	-48497144956	15	16	15	3UTR	MIRT112239	1	1
hsa-let-7a-5p	ENST00000616250	MDM4	3870	3892	1.0	-22.1	1	0.00190359	0.397	0.0	0.0	-48497144956	14	16	14	3UTR	MIRT112239	1	1
hsa-let-7b-5p	ENST00000616250	MDM4	4422	4445	1.0	-25.7	1	0.002897061	0.412	0.0	0.0	-48497144956	20	23	14	3UTR	MIRT052186	1	1
hsa-let-7b-5p	ENST00000616250	MDM4	3870	3892	1.0	-25.3	1	0.00190359	0.397	0.0	0.0	-48497144956	19	22	14	3UTR	MIRT052186	1	1
hsa-let-7d-5p	ENST00000616250	MDM4	4429	4445	1.0	-25.1	1	0.002897061	0.412	0.0	0.0	-48497144956	15	16	15	3UTR	MIRT112241	1	1
hsa-let-7d-5p	ENST00000616250	MDM4	3877	3892	1.0	-24.6	1	0.00190359	0.397	0.0	0.0	-48497144956	14	15	14	3UTR	MIRT112241	1	1
hsa-let-7a-5p	ENST00000612738	MDM4	4239	4255	1.0	-22.9	1	0.002897061	0.412	0.0	0.0	-48497144956	15	16	15	3UTR	MIRT112239	1	1
hsa-let-7a-5p	ENST00000612738	MDM4	3680	3702	1.0	-22.1	1	0.00190359	0.397	0.0	0.0	-48497144956	14	16	14	3UTR	MIRT112239	1	1
hsa-let-7b-5p	ENST00000612738	MDM4	4232	4255	1.0	-25.7	1	0.002897061	0.412	0.0	0.0	-48497144956	20	23	14	3UTR	MIRT052186	1	1
hsa-let-7b-5p	ENST00000612738	MDM4	3680	3702	1.0	-25.3	1	0.00190359	0.397	0.0	0.0	-48497144956	19	22	14	3UTR	MIRT052186	1	1
hsa-let-7d-5p	ENST00000612738	MDM4	4239	4255	1.0	-25.1	1	0.002897061	0.412	0.0	0.0	-48497144956	15	16	15	3UTR	MIRT112241	1	1
hsa-let-7d-5p	ENST00000612738	MDM4	3687	3702	1.0	-24.6	1	0.00190359	0.397	0.0	0.0	-48497144956	14	15	14	3UTR	MIRT112241	1	1
hsa-let-7a-5p	ENST00000614459	MDM4	4614	4630	1.0	-22.9	1	0.002897061	0.412	0.0	0.0	-48497144956	15	16	15	3UTR	MIRT112239	1	1
hsa-let-7a-5p	ENST00000614459	MDM4	4055	4077	1.0	-22.1	1	0.00190359	0.397	0.0	0.0	-48497144956	14	16	14	3UTR	MIRT112239	1	1
hsa-let-7b-5p	ENST00000614459	MDM4	4607	4630	1.0	-25.7	1	0.002897061	0.412	0.0	0.0	-48497144956	20	23	14	3UTR	MIRT052186	1	1
hsa-let-7b-5p	ENST00000614459	MDM4	4055	4077	1.0	-25.3	1	0.00190359	0.397	0.0	0.0	-48497144956	19	22	14	3UTR	MIRT052186	1	1
hsa-let-7d-5p	ENST00000614459	MDM4	4614	4630	1.0	-25.1	1	0.002897061	0.412	0.0	0.0	-48497144956	15	16	15	3UTR	MIRT112241	1	1
hsa-let-7d-5p	ENST00000614459	MDM4	4062	4077	1.0	-24.6	1	0.00190359	0.397	0.0	0.0	-48497144956	14	15	14	3UTR	MIRT112241	1	1
hsa-let-7a-5p	ENST00000367183	MDM4	3930	3946	1.0	-22.9	1	0.002897061	0.412	0.0	0.0	-48497144956	15	16	15	3UTR	MIRT112239	1	1
hsa-let-7a-5p	ENST00000367183	MDM4	3371	3393	1.0	-22.1	1	0.00190359	0.397	0.0	0.0	-48497144956	14	16	14	3UTR	MIRT112239	1	1
hsa-let-7b-5p	ENST00000367183	MDM4	3923	3946	1.0	-25.7	1	0.002897061	0.412	0.0	0.0	-48497144956	20	23	14	3UTR	MIRT052186	1	1
hsa-let-7b-5p	ENST00000367183	MDM4	3371	3393	1.0	-25.3	1	0.00190359	0.397	0.0	0.0	-48497144956	19	22	14	3UTR	MIRT052186	1	1
hsa-let-7d-5p	ENST00000367183	MDM4	3930	3946	1.0	-25.1	1	0.002897061	0.412	0.0	0.0	-48497144956	15	16	15	3UTR	MIRT112241	1	1
hsa-let-7d-5p	ENST00000367183	MDM4	3378	3393	1.0	-24.6	1	0.00190359	0.397	0.0	0.0	-48497144956	14	15	14	3UTR	MIRT112241	1	1
hsa-let-7a-5p	ENST00000367084	YOD1	1142	1157	1.0	-23.6	1	0.0155603	0.529	0.0	0.0	-490607308676	14	15	14	3UTR	MIRT510515	1	1
hsa-let-7b-5p	ENST00000367084	YOD1	1135	1157	1.0	-24.0	1	0.0155603	0.529	0.0	0.0	-490607308676	14	16	14	3UTR	MIRT510513	1	1
hsa-let-7d-5p	ENST00000367084	YOD1	1139	1156	1.0	-23.8	1	0.001658306	0.529	0.0	0.0	-452877439761	15	17	13	3UTR	MIRT510514	1	1
hsa-miR-98-5p	ENST00000367084	YOD1	1142	1157	1.0	-17.0	1	0.0155603	0.529	0.0	0.0	-773084756217	13	15	10	3UTR	MIRT027868	1	1
hsa-let-7a-5p	ENST00000315927	YOD1	1116	1131	1.0	-23.6	1	0.0155603	0.529	0.0	0.0	-490607308676	14	15	14	3UTR	MIRT510515	1	1
hsa-let-7b-5p	ENST00000315927	YOD1	1109	1131	1.0	-24.0	1	0.0155603	0.529	0.0	0.0	-490607308676	14	16	14	3UTR	MIRT510513	1	1
hsa-let-7d-5p	ENST00000315927	YOD1	1113	1130	1.0	-23.8	1	0.001658306	0.529	0.0	0.0	-452877439761	15	17	13	3UTR	MIRT510514	1	1
hsa-miR-98-5p	ENST00000315927	YOD1	1116	1131	1.0	-17.0	1	0.0155603	0.529	0.0	0.0	-773084756217	13	15	10	3UTR	MIRT027868	1	1
hsa-miR-19a-3p	ENST00000366862	FBXO28	1331	1364	1.0	-20.8	1	0.001358192	0.647	0.0	0.0	-379332483736	17	20	11	3UTR	MIRT063592	1	1
hsa-miR-130b-3p	ENST00000366862	FBXO28	4377	4396	1.0	-17.1	1	0.01323751	0.75	0.0	0.0	-133533796209	14	19	8	3UTR	MIRT020240	1	1
hsa-miR-19a-3p	ENST00000424254	FBXO28	1135	1168	1.0	-20.8	1	0.001358192	0.647	0.0	0.0	-379332483736	17	20	11	3UTR	MIRT063592	1	1
hsa-miR-130b-3p	ENST00000424254	FBXO28	4181	4200	1.0	-17.1	1	0.01323751	0.75	0.0	0.0	-133533796209	14	19	8	3UTR	MIRT020240	1	1
hsa-let-7d-5p	ENST00000338179	LBR	2858	2878	0.961538461538	-17.7	1	0.00698661	0.632	0.0	0.0	-593929536754	17	20	13	3UTR	MIRT032162	1	1
hsa-miR-130b-3p	ENST00000338179	LBR	2082	2107	1.0	-20.0	1	0.01057829	0.676	0.0	0.0	-72843777558	16	20	11	3UTR	MIRT020277	1	1
hsa-let-7d-5p	ENST00000272163	LBR	2868	2888	0.961538461538	-17.7	1	0.00698661	0.632	0.0	0.0	-593929536754	17	20	13	3UTR	MIRT032162	1	1
hsa-miR-130b-3p	ENST00000272163	LBR	2092	2117	1.0	-20.0	1	0.01057829	0.676	0.0	0.0	-72843777558	16	20	11	3UTR	MIRT020277	1	1
hsa-let-7b-5p	ENST00000379375	EDN1	1612	1628	0.961538461538	-20.1	0	0.8304045	0.471	0.0	0.0	-866051072387	14	16	9	3UTR	MIRT244066	1	1
hsa-miR-125a-5p	ENST00000436367	ATXN1	4173	4197	1.0	-27.5	1	0.002111983	0.324	0.0	0.0	-730759903363	20	24	7	3UTR	MIRT021312	1	1
hsa-miR-125a-5p	ENST00000244769	ATXN1	4222	4246	1.0	-27.5	1	0.002111983	0.324	0.0	0.0	-730759903363	20	24	7	3UTR	MIRT021312	1	1
hsa-miR-130b-3p	ENST00000381250	MAP3K9	3405	3457	1.0	-22.7	1	0.003724308	0.5	0.0	0.0	-112221875045	15	20	10	3UTR	MIRT473772	1	1
hsa-miR-130b-3p	ENST00000554752	MAP3K9	3379	3431	1.0	-22.7	1	0.003724308	0.5	0.0	0.0	-112221875045	15	20	10	3UTR	MIRT473772	1	1
hsa-miR-130b-3p	ENST00000555993	MAP3K9	3421	3473	1.0	-22.7	1	0.003724308	0.5	0.0	0.0	-112221875045	15	20	10	3UTR	MIRT473772	1	1
hsa-miR-130b-3p	ENST00000553414	MAP3K9	2906	2958	1.0	-22.7	1	0.003724308	0.5	0.0	0.0	-112221875045	15	20	10	3UTR	MIRT473772	1	1
hsa-miR-130b-3p	ENST00000611979	MAP3K9	2952	3004	1.0	-22.7	1	0.003724308	0.5	0.0	0.0	-112221875045	15	20	10	3UTR	MIRT473772	1	1
hsa-miR-27a-3p	ENST00000614987	RPS6KA5	5136	5152	1.0	-19.7	0	0.002540314	0.559	0.0	0.0	-168556890173	13	16	7	3UTR	MIRT028694	1	1
hsa-miR-27a-3p	ENST00000536315	RPS6KA5	4935	4951	1.0	-19.7	0	0.002540314	0.559	0.0	0.0	-168556890173	13	16	7	3UTR	MIRT028694	1	1
hsa-miR-19a-3p	ENST00000555181	GSKIP	941	981	1.0	-17.1	1	0.006850676	0.676	0.0	0.0	-705204361694	12	14	12	3UTR	MIRT728155	1	1
hsa-miR-181b-5p	ENST00000555181	GSKIP	1270	1310	1.0	-21.0	1	0.03107856	0.662	0.0	0.0	-452877439761	17	21	7	3UTR	MIRT728157	1	1
hsa-miR-19a-3p	ENST00000554182	GSKIP	908	948	1.0	-17.1	1	0.006850676	0.676	0.0	0.0	-705204361694	12	14	12	3UTR	MIRT728155	1	1
hsa-miR-181b-5p	ENST00000554182	GSKIP	1237	1277	1.0	-21.0	1	0.03107856	0.662	0.0	0.0	-452877439761	17	21	7	3UTR	MIRT728157	1	1
hsa-miR-19a-3p	ENST00000438650	GSKIP	840	880	1.0	-17.1	1	0.006850676	0.676	0.0	0.0	-705204361694	12	14	12	3UTR	MIRT728155	1	1
hsa-miR-181b-5p	ENST00000438650	GSKIP	1169	1209	1.0	-21.0	1	0.03107856	0.662	0.0	0.0	-452877439761	17	21	7	3UTR	MIRT728157	1	1
hsa-miR-19a-3p	ENST00000556095	GSKIP	1355	1395	1.0	-17.1	1	0.006850676	0.676	0.0	0.0	-705204361694	12	14	12	3UTR	MIRT728155	1	1
hsa-miR-181b-5p	ENST00000556095	GSKIP	1684	1724	1.0	-21.0	1	0.03107856	0.662	0.0	0.0	-452877439761	17	21	7	3UTR	MIRT728157	1	1
hsa-miR-27b-3p	ENST00000334192	EML1	2632	2647	1.0	-22.1	1	0.008724447	0.647	0.0	0.0	-402637391766	14	15	14	3UTR	MIRT046216	1	1
hsa-miR-27b-3p	ENST00000262233	EML1	2575	2590	1.0	-22.1	1	0.008724447	0.647	0.0	0.0	-402637391766	14	15	14	3UTR	MIRT046216	1	1
hsa-miR-26b-5p	ENST00000620646	RAP2C	2575	2597	1.0	-16.0	1	0.007302062	0.735	0.0	0.0	-585080402197	18	22	8	3UTR	MIRT029388	1	1
hsa-miR-26b-5p	ENST00000370874	RAP2C	3240	3262	1.0	-16.0	1	0.007302062	0.735	0.0	0.0	-585080402197	18	22	8	3UTR	MIRT029388	1	1
hsa-miR-26b-5p	ENST00000342983	RAP2C	3168	3190	1.0	-16.0	1	0.007302062	0.735	0.0	0.0	-585080402197	18	22	8	3UTR	MIRT029388	1	1
hsa-miR-23a-3p	ENST00000305963	MMGT1	3487	3505	1.0	-17.5	1	0.003230727	0.588	0.0	0.0	-610695976654	14	18	8	3UTR	MIRT701908	1	1
hsa-miR-221-3p	ENST00000395715	TRPS1	4940	4963	0.961538461538	-20.7	0	0.002890539	0.618	0.0	0.0	-137631896586	17	23	7	3UTR	MIRT006841	1	1
hsa-miR-221-3p	ENST00000520276	TRPS1	4437	4460	0.961538461538	-20.7	0	0.002890539	0.618	0.0	0.0	-137631896586	17	23	7	3UTR	MIRT006841	1	1
hsa-miR-221-3p	ENST00000220888	TRPS1	4755	4778	0.961538461538	-20.7	0	0.002890539	0.618	0.0	0.0	-137631896586	17	23	7	3UTR	MIRT006841	1	1
hsa-let-7b-5p	ENST00000304916	FAM84B	2169	2191	1.0	-22.7	1	0.0001991883	0.412	0.0	0.0	-593929536754	18	22	11	3UTR	MIRT052286	1	1
hsa-miR-27a-3p	ENST00000304916	FAM84B	1938	1955	1.0	-21.0	1	0.0002496469	0.456	0.0	0.0	-147166052436	14	17	8	3UTR	MIRT502485	1	1
hsa-miR-128-3p	ENST00000243253	SEC61A1	3532	3571	1.0	-24.1	1	0.0008897622	0.426	0.0	0.0	-800485538994	18	20	18	3UTR	MIRT022079	1	1
hsa-miR-125a-5p	ENST00000397983	MAP2K7	2325	2378	1.0	-28.8	1	3.77474	0.353	0.0	0.0	-402637391766	20	29	9	3UTR	MIRT045769	1	1
hsa-miR-125a-5p	ENST00000397981	MAP2K7	2298	2351	1.0	-28.8	1	3.77474	0.353	0.0	0.0	-402637391766	20	29	9	3UTR	MIRT045769	1	1
hsa-miR-125a-5p	ENST00000397979	MAP2K7	2277	2330	1.0	-28.8	1	3.77474	0.353	0.0	0.0	-402637391766	20	29	9	3UTR	MIRT045769	1	1
hsa-miR-27a-3p	ENST00000558518	LDLR	4099	4134	1.0	-24.8	0	0.642184	0.338	0.0	0.0	-954656246864	17	35	10	3UTR	MIRT054738	1	1
hsa-miR-130b-3p	ENST00000558518	LDLR	4712	4748	1.0	-21.1	1	0.04585405	0.471	0.0	0.0	-749779848186	17	22	10	3UTR	MIRT020235	1	1
hsa-miR-27a-3p	ENST00000558013	LDLR	4093	4128	1.0	-24.8	0	0.642184	0.338	0.0	0.0	-954656246864	17	35	10	3UTR	MIRT054738	1	1
hsa-miR-130b-3p	ENST00000558013	LDLR	4706	4742	1.0	-21.1	1	0.04585405	0.471	0.0	0.0	-749779848186	17	22	10	3UTR	MIRT020235	1	1
hsa-miR-27a-3p	ENST00000545707	LDLR	3565	3600	1.0	-24.8	0	0.642184	0.338	0.0	0.0	-954656246864	17	35	10	3UTR	MIRT054738	1	1
hsa-miR-130b-3p	ENST00000545707	LDLR	4178	4214	1.0	-21.1	1	0.04585405	0.471	0.0	0.0	-749779848186	17	22	10	3UTR	MIRT020235	1	1
hsa-miR-27a-3p	ENST00000455727	LDLR	3595	3630	1.0	-24.8	0	0.642184	0.338	0.0	0.0	-954656246864	17	35	10	3UTR	MIRT054738	1	1
hsa-miR-130b-3p	ENST00000455727	LDLR	4208	4244	1.0	-21.1	1	0.04585405	0.471	0.0	0.0	-749779848186	17	22	10	3UTR	MIRT020235	1	1
hsa-miR-27a-3p	ENST00000535915	LDLR	3976	4011	1.0	-24.8	0	0.642184	0.338	0.0	0.0	-954656246864	17	35	10	3UTR	MIRT054738	1	1
hsa-miR-130b-3p	ENST00000535915	LDLR	4589	4625	1.0	-21.1	1	0.04585405	0.471	0.0	0.0	-749779848186	17	22	10	3UTR	MIRT020235	1	1
hsa-let-7d-5p	ENST00000509418	SMARCAD1	3678	3696	1.0	-18.6	1	0.02822126	0.618	0.0	0.0	-121108731526	14	18	9	3UTR	MIRT032177	1	1
hsa-let-7d-5p	ENST00000509418	SMARCAD1	2890	2913	1.0	-18.0	1	0.001535625	0.647	0.0	0.0	-959293464163	18	23	9	3UTR	MIRT032177	1	1
hsa-miR-29a-3p	ENST00000380013	TET2	8201	8216	1.0	-19.0	1	0.001677887	0.632	0.0	0.0	-576291300428	13	15	10	3UTR	MIRT210968	1	1
hsa-let-7b-5p	ENST00000272519	RALB	1801	1822	1.0	-25.6	1	0.01258336	0.574	0.0	0.0	-593929536754	17	21	11	3UTR	MIRT052235	1	1
hsa-let-7b-5p	ENST00000420510	RALB	1803	1824	1.0	-25.6	1	0.01258336	0.574	0.0	0.0	-593929536754	17	21	11	3UTR	MIRT052235	1	1
hsa-let-7b-5p	ENST00000412383	RALB	2008	2029	1.0	-25.6	1	0.01258336	0.574	0.0	0.0	-593929536754	17	21	11	3UTR	MIRT052235	1	1
hsa-miR-221-3p	ENST00000344908	MAP3K2	10281	10301	1.0	-23.5	1	0.02204322	0.735	0.0	0.0	-452877439761	17	20	13	3UTR	MIRT053728	1	1
hsa-miR-19a-3p	ENST00000272647	AMMECR1L	2106	2120	1.0	-16.7	0	0.0007595512	0.544	0.0	0.0	-673373633455	12	14	8	3UTR	MIRT203045	1	1
hsa-miR-19a-3p	ENST00000393001	AMMECR1L	2078	2092	1.0	-16.7	0	0.0007595512	0.544	0.0	0.0	-673373633455	12	14	8	3UTR	MIRT203045	1	1
hsa-miR-29a-3p	ENST00000264157	CCNT2	4411	4433	1.0	-16.7	1	0.004345119	0.706	0.0	0.0	-697192013303	17	22	8	3UTR	MIRT052997	1	1
hsa-miR-29a-3p	ENST00000295238	CCNT2	4310	4332	1.0	-16.7	1	0.004345119	0.706	0.0	0.0	-697192013303	17	22	8	3UTR	MIRT052997	1	1
hsa-miR-130b-3p	ENST00000434821	ACVR1	2181	2205	0.961538461538	-20.3	1	0.001545011	0.603	0.0	0.0	-714012814695	20	24	10	3UTR	MIRT020339	1	1
hsa-miR-130b-3p	ENST00000263640	ACVR1	2362	2386	0.961538461538	-20.3	1	0.001545011	0.603	0.0	0.0	-714012814695	20	24	10	3UTR	MIRT020339	1	1
hsa-miR-130b-3p	ENST00000410057	ACVR1	2233	2257	0.961538461538	-20.3	1	0.001545011	0.603	0.0	0.0	-714012814695	20	24	10	3UTR	MIRT020339	1	1
hsa-let-7d-5p	ENST00000333129	FIGN	6601	6626	1.0	-18.6	1	0.06101897	0.647	0.0	0.0	-379332483736	15	17	15	3UTR	MIRT507243	1	1
hsa-let-7b-5p	ENST00000240285	RDH10	2392	2421	1.0	-23.4	1	0.006302186	0.471	0.0	0.0	-48497144956	20	24	14	3UTR	MIRT001600	1	1
hsa-miR-155-5p	ENST00000342697	TP53INP1	2044	2060	1.0	-19.2	0	0.0002864327	0.515	0.0	0.0	-1596449577	15	16	15	3UTR	MIRT003007	1	1
hsa-miR-155-5p	ENST00000448464	TP53INP1	2082	2098	1.0	-19.2	0	0.0002864327	0.515	0.0	0.0	-1596449577	15	16	15	3UTR	MIRT003007	1	1
hsa-let-7b-5p	ENST00000520552	ANKRD46	1101	1121	1.0	-21.5	1	0.000146379	0.338	0.0	0.0	-508245545002	17	20	10	3UTR	MIRT449000	1	1
hsa-let-7a-5p	ENST00000335659	ANKRD46	2344	2360	1.0	-15.9	1	0.000149703	0.574	0.0	0.0	-541312999483	14	16	9	3UTR	MIRT448999	1	1
hsa-let-7d-5p	ENST00000335659	ANKRD46	1060	1106	0.961538461538	-22.4	1	0.09747693	0.588	0.0	0.0	-522670505887	16	22	9	3UTR	MIRT449006	1	1
hsa-let-7d-5p	ENST00000335659	ANKRD46	2339	2359	1.0	-20.5	1	0.0001665073	0.574	0.0	0.0	-503583130569	17	20	8	3UTR	MIRT449006	1	1
hsa-miR-98-5p	ENST00000335659	ANKRD46	2344	2360	1.0	-15.9	1	0.000149703	0.574	0.0	0.0	-541312999483	14	16	9	3UTR	MIRT449001	1	1
hsa-let-7d-5p	ENST00000519597	ANKRD46	1165	1211	0.961538461538	-22.4	1	0.09747693	0.588	0.0	0.0	-522670505887	16	22	9	3UTR	MIRT449006	1	1
hsa-let-7d-5p	ENST00000519597	ANKRD46	2444	2464	1.0	-20.5	1	0.0001665073	0.574	0.0	0.0	-503583130569	17	20	8	3UTR	MIRT449006	1	1
hsa-miR-98-5p	ENST00000519597	ANKRD46	2449	2465	1.0	-15.9	1	0.000149703	0.574	0.0	0.0	-541312999483	14	16	9	3UTR	MIRT449001	1	1
hsa-let-7a-5p	ENST00000520311	ANKRD46	2942	2958	1.0	-15.9	1	0.000149703	0.574	0.0	0.0	-541312999483	14	16	9	3UTR	MIRT448999	1	1
hsa-let-7d-5p	ENST00000520311	ANKRD46	1658	1704	0.961538461538	-22.4	1	0.09747693	0.588	0.0	0.0	-522670505887	16	22	9	3UTR	MIRT449006	1	1
hsa-let-7d-5p	ENST00000520311	ANKRD46	2937	2957	1.0	-20.5	1	0.0001665073	0.574	0.0	0.0	-503583130569	17	20	8	3UTR	MIRT449006	1	1
hsa-miR-98-5p	ENST00000520311	ANKRD46	2942	2958	1.0	-15.9	1	0.000149703	0.574	0.0	0.0	-541312999483	14	16	9	3UTR	MIRT449001	1	1
hsa-let-7b-5p	ENST00000297578	SLC25A32	1969	1990	1.0	-21.4	0	0.0001231899	0.515	0.0	0.0	-87936762888	17	21	7	3UTR	MIRT001591	1	1
hsa-miR-23a-3p	ENST00000264867	PPARGC1A	4645	4680	1.0	-22.9	0	0.0001365713	0.588	0.0	0.0	-788173677056	17	19	17	3UTR	MIRT006280	1	1
hsa-miR-23a-3p	ENST00000264867	PPARGC1A	2785	2805	1.0	-20.4	0	0.003839333	0.515	0.0	0.0	-682534711232	18	20	12	3UTR	MIRT006280	1	1
hsa-miR-23a-3p	ENST00000613098	PPARGC1A	4872	4890	1.0	-22.9	0	0.0001365713	0.588	0.0	0.0	-788173677056	17	18	17	3UTR	MIRT006280	1	1
hsa-miR-23a-3p	ENST00000613098	PPARGC1A	2995	3015	1.0	-20.4	0	0.003839333	0.515	0.0	0.0	-682534711232	18	20	12	3UTR	MIRT006280	1	1
hsa-miR-27a-3p	ENST00000441222	USP46	1297	1318	1.0	-20.7	0	0.023722	0.471	0.0	0.0	-132992416051	17	21	9	3UTR	MIRT464351	1	1
hsa-miR-27a-3p	ENST00000508499	USP46	1373	1394	1.0	-20.7	0	0.023722	0.471	0.0	0.0	-132992416051	17	21	9	3UTR	MIRT464351	1	1
hsa-miR-221-3p	ENST00000288135	KIT	4434	4452	1.0	-19.3	1	0.01203928	0.691	0.0	0.0	-813184806534	15	18	11	3UTR	MIRT001780	1	1
hsa-miR-221-3p	ENST00000412167	KIT	4422	4440	1.0	-19.3	1	0.01203928	0.691	0.0	0.0	-813184806534	15	18	11	3UTR	MIRT001780	1	1
hsa-let-7a-5p	ENST00000544551	RDX	2624	2673	1.0	-21.0	1	0.2288559	0.544	0.0	0.0	-676234892161	15	19	10	3UTR	MIRT521389	1	1
hsa-let-7b-5p	ENST00000544551	RDX	2653	2673	1.0	-21.3	1	0.2288559	0.544	0.0	0.0	-676234892161	16	20	10	3UTR	MIRT032442	1	1
hsa-miR-98-5p	ENST00000544551	RDX	2624	2673	1.0	-19.9	1	0.2288559	0.544	0.0	0.0	-676234892161	15	19	10	3UTR	MIRT521385	1	1
hsa-let-7a-5p	ENST00000343115	RDX	2995	3044	1.0	-21.0	1	0.2288559	0.544	0.0	0.0	-676234892161	15	19	10	3UTR	MIRT521389	1	1
hsa-let-7b-5p	ENST00000343115	RDX	3024	3044	1.0	-21.3	1	0.2288559	0.544	0.0	0.0	-676234892161	16	20	10	3UTR	MIRT032442	1	1
hsa-miR-98-5p	ENST00000343115	RDX	2995	3044	1.0	-19.9	1	0.2288559	0.544	0.0	0.0	-676234892161	15	19	10	3UTR	MIRT521385	1	1
hsa-miR-150-5p	ENST00000264033	CBL	6090	6111	1.0	-24.3	1	95.7587	0.632	0.0	0.0	-684240932679	17	21	11	3UTR	MIRT054868	1	1
hsa-miR-130b-3p	ENST00000344951	CUL3	2939	2958	1.0	-17.4	0	0.001738876	0.662	0.0	0.0	-899448501996	15	19	9	3UTR	MIRT538273	1	1
hsa-miR-130b-3p	ENST00000344951	CUL3	4048	4074	1.0	-16.3	1	0.0184481	0.662	0.0	0.0	-91329375917	16	19	11	3UTR	MIRT538273	1	1
hsa-miR-130b-3p	ENST00000264414	CUL3	3137	3156	1.0	-17.4	0	0.001738876	0.662	0.0	0.0	-899448501996	15	19	9	3UTR	MIRT538273	1	1
hsa-miR-130b-3p	ENST00000264414	CUL3	4246	4272	1.0	-16.3	1	0.0184481	0.662	0.0	0.0	-91329375917	16	19	11	3UTR	MIRT538273	1	1
hsa-miR-130b-3p	ENST00000409096	CUL3	2820	2839	1.0	-17.4	0	0.001738876	0.662	0.0	0.0	-899448501996	15	19	9	3UTR	MIRT538273	1	1
hsa-miR-130b-3p	ENST00000409096	CUL3	3929	3955	1.0	-16.3	1	0.0184481	0.662	0.0	0.0	-91329375917	16	19	11	3UTR	MIRT538273	1	1
hsa-miR-130b-3p	ENST00000409777	CUL3	2800	2829	1.0	-17.5	0	0.001738876	0.662	0.0	0.0	-899448501996	15	20	9	3UTR	MIRT538273	1	1
hsa-miR-27b-3p	ENST00000410084	CAB39	2684	2708	1.0	-16.8	1	0.009779457	0.632	0.0	0.0	-714012814695	17	24	10	3UTR	MIRT157711	1	1
hsa-miR-30c-5p	ENST00000254657	PER2	4173	4193	1.0	-17.4	0	0.06351195	0.632	0.0	0.0	-131493280105	16	20	11	3UTR	MIRT726978	1	1
hsa-miR-130b-3p	ENST00000265827	ZNF800	4442	4463	1.0	-19.8	1	0.002666076	0.723	0.0	0.0	-519004979968	16	21	7	3UTR	MIRT462951	1	1
hsa-let-7a-5p	ENST00000222482	CPA4	1925	1948	1.0	-21.8	1	0.0480497	0.426	0.0	0.0	-48497144956	14	16	14	3UTR	MIRT682607	1	1
hsa-let-7a-5p	ENST00000222482	CPA4	2632	2654	1.0	-20.0	1	0.03755565	0.559	0.0	0.0	-526888038599	13	16	8	3UTR	MIRT682607	1	1
hsa-let-7b-5p	ENST00000222482	CPA4	1925	1948	1.0	-26.1	1	0.0480497	0.426	0.0	0.0	-48497144956	20	23	14	3UTR	MIRT682606	1	1
hsa-let-7b-5p	ENST00000222482	CPA4	2635	2654	1.0	-22.1	1	0.03755565	0.559	0.0	0.0	-526888038599	17	19	9	3UTR	MIRT682606	1	1
hsa-let-7d-5p	ENST00000222482	CPA4	1905	1948	1.0	-20.6	1	0.0480497	0.426	0.0	0.0	-508276357591	13	15	13	3UTR	MIRT682605	1	1
hsa-let-7d-5p	ENST00000222482	CPA4	2639	2655	1.0	-20.2	1	0.03619028	0.559	0.0	0.0	-541312999483	14	16	9	3UTR	MIRT682605	1	1
hsa-miR-98-5p	ENST00000222482	CPA4	2639	2654	1.0	-17.2	1	0.03755565	0.559	0.0	0.0	-80936548614	12	15	8	3UTR	MIRT027514	1	1
hsa-let-7a-5p	ENST00000445470	CPA4	1826	1849	1.0	-21.8	1	0.0480497	0.426	0.0	0.0	-48497144956	14	16	14	3UTR	MIRT682607	1	1
hsa-let-7a-5p	ENST00000445470	CPA4	2533	2555	1.0	-20.0	1	0.03755565	0.559	0.0	0.0	-526888038599	13	16	8	3UTR	MIRT682607	1	1
hsa-let-7b-5p	ENST00000445470	CPA4	1826	1849	1.0	-26.1	1	0.0480497	0.426	0.0	0.0	-48497144956	20	23	14	3UTR	MIRT682606	1	1
hsa-let-7b-5p	ENST00000445470	CPA4	2536	2555	1.0	-22.1	1	0.03755565	0.559	0.0	0.0	-526888038599	17	19	9	3UTR	MIRT682606	1	1
hsa-let-7d-5p	ENST00000445470	CPA4	1806	1849	1.0	-20.6	1	0.0480497	0.426	0.0	0.0	-508276357591	13	15	13	3UTR	MIRT682605	1	1
hsa-let-7d-5p	ENST00000445470	CPA4	2540	2556	1.0	-20.2	1	0.03619028	0.559	0.0	0.0	-541312999483	14	16	9	3UTR	MIRT682605	1	1
hsa-miR-98-5p	ENST00000445470	CPA4	2540	2555	1.0	-17.2	1	0.03755565	0.559	0.0	0.0	-80936548614	12	15	8	3UTR	MIRT027514	1	1
hsa-miR-130b-3p	ENST00000473989	UBN2	12856	12880	0.961538461538	-23.9	1	0.05834341	0.691	0.0	0.0	-39375744462	21	24	12	3UTR	MIRT102620	1	1
hsa-miR-29a-3p	ENST00000340368	INSIG1	1433	1443	1.0	-15.8	1	0.0004233595	0.588	0.0	0.0	-130793717931	9	10	9	3UTR	MIRT102855	1	1
hsa-miR-29a-3p	ENST00000342407	INSIG1	1141	1151	1.0	-15.8	1	0.0004233595	0.588	0.0	0.0	-130793717931	9	10	9	3UTR	MIRT102855	1	1
hsa-miR-29a-3p	ENST00000344756	INSIG1	1048	1058	1.0	-15.8	1	0.0004233595	0.588	0.0	0.0	-130793717931	9	10	9	3UTR	MIRT102855	1	1
hsa-miR-125a-5p	ENST00000551771	ZNF385A	1412	1440	1.0	-25.8	0	16.4473	0.456	0.0	0.0	-730659953915	20	28	12	3UTR	MIRT500381	1	1
hsa-miR-29a-3p	ENST00000257931	PAN2	4004	4053	1.0	-23.0	1	0.01154102	0.529	0.0	0.0	-608354497639	15	19	12	3UTR	MIRT049988	1	1
hsa-miR-29a-3p	ENST00000440411	PAN2	3995	4044	1.0	-23.0	1	0.01154102	0.529	0.0	0.0	-608354497639	15	19	12	3UTR	MIRT049988	1	1
hsa-miR-29a-3p	ENST00000425394	PAN2	4078	4127	1.0	-23.0	1	0.01154102	0.529	0.0	0.0	-608354497639	15	19	12	3UTR	MIRT049988	1	1
hsa-let-7b-5p	ENST00000338146	SPRYD4	896	912	1.0	-21.0	0	0.1403132	0.485	0.0	0.0	-957236374939	15	16	15	3UTR	MIRT001588	1	1
hsa-let-7b-5p	ENST00000338146	SPRYD4	774	796	1.0	-20.8	0	0.004984987	0.515	0.0	0.0	-896875167042	16	22	10	3UTR	MIRT001588	1	1
hsa-let-7d-5p	ENST00000338146	SPRYD4	774	796	1.0	-20.3	0	0.004984987	0.515	0.0	0.0	-896875167042	13	16	10	3UTR	MIRT032172	1	1
hsa-let-7d-5p	ENST00000338146	SPRYD4	1547	1564	1.0	-19.6	1	0.0003874396	0.485	0.0	0.0	-716334942478	13	17	6	3UTR	MIRT032172	1	1
hsa-let-7d-5p	ENST00000300101	ZBTB39	4201	4222	1.0	-22.3	1	0.02379206	0.471	0.0	0.0	-490607308676	18	21	14	3UTR	MIRT032157	1	1
hsa-let-7b-5p	ENST00000320743	LRIG3	3672	3704	1.0	-20.7	1	0.07932131	0.676	0.0	0.0	-699539800192	19	32	10	3UTR	MIRT547571	1	1
hsa-let-7b-5p	ENST00000379141	LRIG3	3266	3285	0.961538461538	-19.7	1	0.07932131	0.676	0.0	0.0	-699539800192	16	19	10	3UTR	MIRT547571	1	1
hsa-let-7a-5p	ENST00000403681	HMGA2	3653	3669	1.0	-20.1	1	0.2279493	0.647	0.0	0.0	-842925875962	13	16	10	3UTR	MIRT002323	1	1
hsa-let-7b-5p	ENST00000403681	HMGA2	3653	3669	1.0	-21.6	1	0.2279493	0.647	0.0	0.0	-842925875962	15	16	15	3UTR	MIRT002082	1	1
hsa-let-7a-5p	ENST00000536545	HMGA2	1395	1414	1.0	-19.9	0	0.04434448	0.559	0.0	0.0	-651454019368	15	19	13	3UTR	MIRT002323	1	1
hsa-miR-27a-3p	ENST00000393436	RAP1B	1751	1770	1.0	-17.4	1	0.01647092	0.647	0.0	0.0	-737298371494	17	19	11	3UTR	MIRT469594	1	1
hsa-miR-28-5p	ENST00000393436	RAP1B	1191	1212	1.0	-15.7	1	0.06313772	0.662	0.0	0.0	-143218782614	8	10	8	3UTR	MIRT054750	1	1
hsa-miR-27a-3p	ENST00000539091	RAP1B	1625	1644	1.0	-17.4	1	0.01647092	0.647	0.0	0.0	-737298371494	17	19	11	3UTR	MIRT469594	1	1
hsa-miR-28-5p	ENST00000539091	RAP1B	1065	1086	1.0	-15.7	1	0.06313772	0.662	0.0	0.0	-143218782614	8	10	8	3UTR	MIRT054750	1	1
hsa-miR-27a-3p	ENST00000250559	RAP1B	1742	1761	1.0	-17.4	1	0.01647092	0.647	0.0	0.0	-737298371494	17	19	11	3UTR	MIRT469594	1	1
hsa-miR-28-5p	ENST00000250559	RAP1B	1182	1203	1.0	-15.7	1	0.06313772	0.662	0.0	0.0	-143218782614	8	10	8	3UTR	MIRT054750	1	1
hsa-miR-27a-3p	ENST00000542145	RAP1B	1601	1620	1.0	-17.4	1	0.01647092	0.647	0.0	0.0	-737298371494	17	19	11	3UTR	MIRT469594	1	1
hsa-miR-28-5p	ENST00000542145	RAP1B	1041	1062	1.0	-15.7	1	0.06313772	0.662	0.0	0.0	-143218782614	8	10	8	3UTR	MIRT054750	1	1
hsa-miR-27a-3p	ENST00000540209	RAP1B	1685	1704	1.0	-17.4	1	0.01647092	0.647	0.0	0.0	-737298371494	17	19	11	3UTR	MIRT469594	1	1
hsa-miR-28-5p	ENST00000540209	RAP1B	1125	1146	1.0	-15.7	1	0.06313772	0.662	0.0	0.0	-143218782614	8	10	8	3UTR	MIRT054750	1	1
hsa-miR-27a-3p	ENST00000450214	RAP1B	1616	1635	1.0	-17.4	1	0.01647092	0.647	0.0	0.0	-737298371494	17	19	11	3UTR	MIRT469594	1	1
hsa-miR-28-5p	ENST00000450214	RAP1B	1056	1077	1.0	-15.7	1	0.06313772	0.662	0.0	0.0	-143218782614	8	10	8	3UTR	MIRT054750	1	1
hsa-let-7d-5p	ENST00000261182	NAP1L1	3194	3217	1.0	-19.7	0	0.09348622	0.779	0.0	0.0	-95516050626	17	23	11	3UTR	MIRT712372	1	1
hsa-let-7d-5p	ENST00000618691	NAP1L1	3868	3891	1.0	-19.7	0	0.09348622	0.779	0.0	0.0	-95516050626	17	23	11	3UTR	MIRT712372	1	1
hsa-let-7d-5p	ENST00000552056	NAP1L1	2825	2848	1.0	-19.7	0	0.1959582	0.779	0.0	0.0	-95516050626	17	23	11	3UTR	MIRT712372	1	1
hsa-let-7d-5p	ENST00000547773	NAP1L1	2657	2680	1.0	-19.7	0	0.2094265	0.788	0.0	0.0	-95516050626	17	23	11	3UTR	MIRT712372	1	1
hsa-miR-181b-5p	ENST00000298316	ARF6	2539	2562	1.0	-23.4	1	0.08115353	0.662	0.0	0.0	-714012814695	20	23	10	3UTR	MIRT191110	1	1
hsa-miR-181b-5p	ENST00000261681	MPP5	2565	2588	1.0	-19.4	0	0.01011182	0.5	0.0	0.0	-121251223836	18	23	12	3UTR	MIRT727161	1	1
hsa-miR-181b-5p	ENST00000555925	MPP5	2333	2356	1.0	-19.4	0	0.01011182	0.5	0.0	0.0	-121251223836	18	23	12	3UTR	MIRT727161	1	1
hsa-miR-130b-3p	ENST00000347230	ZFYVE26	9394	9411	1.0	-20.7	1	0.03327413	0.559	0.0	0.0	-14721683287	16	17	16	3UTR	MIRT484946	1	1
hsa-miR-27a-3p	ENST00000439696	ZFP36L1	2375	2392	1.0	-19.8	1	0.01154134	0.529	0.0	0.0	-714012814695	15	17	10	3UTR	MIRT463310	1	1
hsa-miR-27b-3p	ENST00000439696	ZFP36L1	2348	2392	1.0	-20.2	1	0.01154134	0.529	0.0	0.0	-714012814695	15	18	10	3UTR	MIRT463309	1	1
hsa-miR-27b-3p	ENST00000263409	LIFR	9880	9898	1.0	-19.1	0	0.0008593431	0.779	0.0	0.0	-882817512286	16	18	12	3UTR	MIRT556568	1	1
hsa-miR-27b-3p	ENST00000453190	LIFR	10048	10066	1.0	-19.1	0	0.0008593431	0.779	0.0	0.0	-882817512286	16	18	12	3UTR	MIRT556568	1	1
hsa-let-7a-5p	ENST00000381647	C5orf51	3297	3343	1.0	-17.8	1	0.1091839	0.574	0.0	0.0	-561866339543	12	15	6	3UTR	MIRT215716	1	1
hsa-let-7d-5p	ENST00000381647	C5orf51	3329	3344	1.0	-17.9	1	0.08432716	0.588	0.0	0.0	-576291300428	13	15	7	3UTR	MIRT215719	1	1
hsa-let-7a-5p	ENST00000399503	MAP3K1	7187	7200	1.0	-18.9	1	0.01450323	0.632	0.0	0.0	-705204361694	12	13	12	3UTR	MIRT052565	1	1
hsa-miR-27b-3p	ENST00000381213	MIER3	4205	4221	1.0	-15.4	0	0.0282386	0.721	0.0	0.0	-986134350328	15	16	15	3UTR	MIRT727190	1	1
hsa-miR-27b-3p	ENST00000381199	MIER3	4208	4224	1.0	-15.4	0	0.0282386	0.721	0.0	0.0	-986134350328	15	16	15	3UTR	MIRT727190	1	1
hsa-miR-27b-3p	ENST00000381226	MIER3	4223	4239	1.0	-15.4	0	0.0282386	0.721	0.0	0.0	-986134350328	15	16	15	3UTR	MIRT727190	1	1
hsa-miR-26a-5p	ENST00000252744	ZSWIM6	4509	4532	1.0	-19.1	0	70.0641	0.559	0.0	0.0	-791236201217	18	23	11	3UTR	MIRT166592	1	1
